# Supplementary material for: Transcriptome response of cassava leaves under natural shade
Source: Sci Rep. 2016 Aug 19;6:31673. doi: 10.1038/srep31673 (PMC4990974; doi:10.1038/srep31673)
Supplement: Supplementary Dataset 1 [file srep31673-s1.xls]

## Sheet: TableS1
Table S1 Summary of 2465 unknown/novel intergenic transcripts identified in this study.
transcript_id	transcript_position	cufflink_ID	exonnum	fpkm	coverage	length	GO_ids	GOannotated	GO biological process	GO cellular component	GO molecular function	light_signal	cds_predict_value
TCONS_00000030	scaffold00010:254937-262391	XLOC_000015	2	8.53986	125.892	7455	GO:0016787	Yes	0	0	hydrolase activity;	#N/A	273.5
TCONS_00000101	scaffold00068:130027-132061	XLOC_000055	4	15.7794	232.616	2035	GO:0008478,GO:0042221,GO:0006767,GO:0009443,GO:0016310,GO:0010054,GO:0005829,GO:0046872,GO:0042538,GO:0005524	Yes	response to chemical stimulus; water-soluble vitamin metabolic process; pyridoxal 5'-phosphate salvage; phosphorylation; trichoblast differentiation; hyperosmotic salinity response;	cytosol;	pyridoxal kinase activity; metal ion binding; ATP binding;	#N/A	280
TCONS_00000166	scaffold00070:14486-14923	XLOC_000089	1	2.85487	42.0857	438	#N/A	No	#N/A	#N/A	#N/A	#N/A	296
TCONS_00000184	scaffold00079:172399-175797	XLOC_000095	3	10.2326	150.845	3399	#N/A	No	#N/A	#N/A	#N/A	#N/A	275
TCONS_00000278	scaffold00080:55336-55938	XLOC_000146	2	6.95716	102.56	603	#N/A	No	#N/A	#N/A	#N/A	#N/A	317
TCONS_00000354	scaffold00080:86731-87356	XLOC_000184	1	13.7274	202.366	626	#N/A	No	#N/A	#N/A	#N/A	#N/A	257
TCONS_00000370	scaffold00081:418946-422686	XLOC_000195	6	35.6713	525.855	3741	GO:0009507,GO:0003676,GO:0000166	Yes	0	chloroplast;	nucleic acid binding; nucleotide binding;	#N/A	260
TCONS_00000375	scaffold00085:280141-282969	XLOC_000199	2	6.03381	88.9486	2829	#N/A	No	#N/A	#N/A	#N/A	#N/A	259
TCONS_00000386	scaffold00085:64355-64821	XLOC_000207	1	18.0954	266.757	467	#N/A	No	#N/A	#N/A	#N/A	#N/A	299
TCONS_00000472	scaffold00109:69028-72140	XLOC_000253	2	5.11826	75.4519	3113	#N/A	No	#N/A	#N/A	#N/A	#N/A	206
TCONS_00000514	scaffold00116:15810-16134	XLOC_000274	1	2.73436	40.3091	325	#N/A	No	#N/A	#N/A	#N/A	#N/A	259
TCONS_00000520	scaffold00131:45141-45762	XLOC_000278	1	8.67211	127.842	622	#N/A	No	#N/A	#N/A	#N/A	#N/A	281
TCONS_00000521	scaffold00132:18650-18907	XLOC_000279	1	10.5938	156.17	258	#N/A	No	#N/A	#N/A	#N/A	#N/A	224
TCONS_00000550	scaffold00161:1207-1595	XLOC_000296	1	12.6025	185.783	389	#N/A	No	#N/A	#N/A	#N/A	#N/A	279
TCONS_00000561	scaffold00168:49148-49330	XLOC_000299	1	48.1716	710.131	183	#N/A	No	#N/A	#N/A	#N/A	#N/A	209
TCONS_00000584	scaffold00184:23646-25839	XLOC_000313	2	6.87515	101.351	2194	#N/A	No	#N/A	#N/A	#N/A	#N/A	725
TCONS_00000617	scaffold00206:323150-323726	XLOC_000329	2	6.47912	95.5133	577	#N/A	No	#N/A	#N/A	#N/A	#N/A	251.5
TCONS_00000672	scaffold00206:488063-488991	XLOC_000360	1	4.78216	70.4972	929	#N/A	No	#N/A	#N/A	#N/A	#N/A	213
TCONS_00000703	scaffold00224:435024-435933	XLOC_000372	1	2.51354	37.0538	910	#N/A	No	#N/A	#N/A	#N/A	#N/A	231.5
TCONS_00000726	scaffold00224:194227-194835	XLOC_000384	1	16.8159	247.896	609	#N/A	No	#N/A	#N/A	#N/A	#N/A	254
TCONS_00000754	scaffold00243:26327-26563	XLOC_000399	1	58.7314	865.8	237	GO:0046961,GO:0046933,GO:0015991,GO:0005743,GO:0042777,GO:0045261,GO:0009535,GO:0005524	Yes	ATP hydrolysis coupled proton transport; plasma membrane ATP synthesis coupled proton transport;	mitochondrial inner membrane; proton-transporting ATP synthase complex, catalytic core F(1); chloroplast thylakoid membrane;	proton-transporting ATPase activity, rotational mechanism; proton-transporting ATP synthase activity, rotational mechanism; ATP binding;	#N/A	202.5
TCONS_00000757	scaffold00243:42785-43006	XLOC_000401	1	25.2801	372.672	222	#N/A	No	#N/A	#N/A	#N/A	#N/A	112
TCONS_00000798	scaffold00248:142735-143064	XLOC_000427	1	7.32878	108.039	330	#N/A	No	#N/A	#N/A	#N/A	#N/A	272.5
TCONS_00000804	scaffold00271:46422-49385	XLOC_000433	2	4.47726	66.0025	2964	GO:0003677	Yes	0	0	DNA binding;	#N/A	2072
TCONS_00000825	scaffold00271:44247-44496	XLOC_000443	1	16.3313	240.751	250	#N/A	No	#N/A	#N/A	#N/A	#N/A	323
TCONS_00000828	scaffold00271:182300-182799	XLOC_000446	1	2.46711	36.3695	500	#N/A	No	#N/A	#N/A	#N/A	#N/A	248
TCONS_00000829	scaffold00271:228123-228518	XLOC_000447	1	9.5691	141.065	396	#N/A	No	#N/A	#N/A	#N/A	#N/A	242
TCONS_00000855	scaffold00277:43814-44752	XLOC_000465	2	3.1816	46.9022	939	#N/A	No	#N/A	#N/A	#N/A	#N/A	158
TCONS_00000859	scaffold00277:47813-47935	XLOC_000469	1	392.075	5779.85	123	#N/A	No	#N/A	#N/A	#N/A	#N/A	#N/A
TCONS_00000860	scaffold00277:48574-48797	XLOC_000470	1	12.0151	177.123	224	#N/A	No	#N/A	#N/A	#N/A	#N/A	263
TCONS_00000869	scaffold00297:311409-312046	XLOC_000477	1	78.9942	1164.51	638	GO:0031047,GO:0051028,GO:0060212,GO:0008022,GO:0000166,GO:0005844,GO:1900153,GO:0008143,GO:0043621,GO:0031370,GO:0009651,GO:0003743,GO:0005829,GO:0071013,GO:0010494,GO:0048255,GO:0043581,GO:0006486,GO:0006446,GO:2000623,GO:0046686,GO:0060213,GO:0006164	Yes	gene silencing by RNA; mRNA transport; negative regulation of nuclear-transcribed mRNA poly(A) tail shortening; positive regulation of nuclear-transcribed mRNA catabolic process, deadenylation-dependent decay; response to salt stress; mRNA stabilization; mycelium development; protein glycosylation; regulation of translational initiation; negative regulation of nuclear-transcribed mRNA catabolic p…	polysome; cytosol; catalytic step 2 spliceosome; cytoplasmic stress granule;	protein C-terminus binding; nucleotide binding; poly(A) RNA binding; protein self-association; eukaryotic initiation factor 4G binding; translation initiation factor activity;	#N/A	378
TCONS_00000872	scaffold00309:42023-43399	XLOC_000479	1	13.0758	192.759	1377	GO:0009044,GO:0016126,GO:0005515,GO:0009827,GO:0009505,GO:0009651,GO:0005576,GO:0005829,GO:0004601,GO:0006811,GO:0009860,GO:0055114,GO:0020037,GO:0006979	Yes	sterol biosynthetic process; plant-type cell wall modification; response to salt stress; ion transport; pollen tube growth; oxidation-reduction process; response to oxidative stress;	plant-type cell wall; extracellular region; cytosol;	xylan 1,4-beta-xylosidase activity; protein binding; peroxidase activity; heme binding;	#N/A	497
TCONS_00000906	scaffold00318:298263-299262	XLOC_000498	2	2.81823	41.5456	1000	#N/A	No	#N/A	#N/A	#N/A	#N/A	231.5
TCONS_00000936	scaffold00318:166132-168544	XLOC_000518	2	12.1272	178.775	2413	GO:0045491,GO:0016592	Yes	xylan metabolic process;	mediator complex;	0	#N/A	384.5
TCONS_00000937	scaffold00318:167580-168542	XLOC_000518	2	6.19984	91.3962	963	GO:0045491,GO:0016592	Yes	xylan metabolic process;	mediator complex;	0	#N/A	222
TCONS_00000960	scaffold00318:287567-287791	XLOC_000535	1	10.4311	153.771	225	#N/A	No	#N/A	#N/A	#N/A	#N/A	338
TCONS_00000961	scaffold00318:346424-346658	XLOC_000536	1	2879.93	42455.1	235	#N/A	No	#N/A	#N/A	#N/A	#N/A	323
TCONS_00000962	scaffold00318:383531-383868	XLOC_000537	1	3.40612	50.212	338	#N/A	No	#N/A	#N/A	#N/A	#N/A	283
TCONS_00001014	scaffold00325:424589-425706	XLOC_000570	2	6.38063	94.0613	1118	GO:0042754,GO:0006833,GO:0042803,GO:0009414,GO:0006406,GO:0004672,GO:0016117,GO:0005777,GO:0048481,GO:0010363,GO:0010200,GO:0003690,GO:0003697,GO:0016621,GO:0042800,GO:0048653,GO:0050832,GO:0005829,GO:0006096,GO:0003729,GO:0010119,GO:0009651,GO:0006351,GO:0032508,GO:0009506,GO:0046608,GO:0009662,GO:0000380,GO:0009737,GO:0009062,GO:0009555,GO:0010043,GO:0006623,GO:0046975,GO:0005618,GO:0005886,GO:…	Yes	negative regulation of circadian rhythm; water transport; response to water deprivation; mRNA export from nucleus; carotenoid biosynthetic process; ovule development; regulation of plant-type hypersensitive response; response to chitin; anther development; defense response to fungus; glycolysis; regulation of stomatal movement; response to salt stress; transcription, DNA-dependent; DNA duplex unw…	peroxisome; cytosol; plasmodesma; cell wall; plasma membrane; Golgi apparatus; mitochondrion; apoplast; nucleolus; chloroplast;	protein homodimerization activity; protein kinase activity; double-stranded DNA binding; single-stranded DNA binding; cinnamoyl-CoA reductase activity; histone methyltransferase activity (H3-K4 specific); mRNA binding; carotenoid isomerase activity; histone methyltransferase activity (H3-K36 specific); nucleotide binding;	#N/A	338
TCONS_00001015	scaffold00325:424677-425706	XLOC_000570	2	117.068	1725.79	1030	GO:0042754,GO:0006833,GO:0042803,GO:0009414,GO:0006406,GO:0004672,GO:0016117,GO:0005777,GO:0048481,GO:0010363,GO:0010200,GO:0003690,GO:0003697,GO:0016621,GO:0042800,GO:0048653,GO:0050832,GO:0005829,GO:0006096,GO:0003729,GO:0010119,GO:0009651,GO:0006351,GO:0032508,GO:0009506,GO:0046608,GO:0009662,GO:0000380,GO:0009737,GO:0009062,GO:0009555,GO:0010043,GO:0006623,GO:0046975,GO:0005618,GO:0005886,GO:…	Yes	negative regulation of circadian rhythm; water transport; response to water deprivation; mRNA export from nucleus; carotenoid biosynthetic process; ovule development; regulation of plant-type hypersensitive response; response to chitin; anther development; defense response to fungus; glycolysis; regulation of stomatal movement; response to salt stress; transcription, DNA-dependent; DNA duplex unw…	peroxisome; cytosol; plasmodesma; cell wall; plasma membrane; Golgi apparatus; mitochondrion; apoplast; nucleolus; chloroplast;	protein homodimerization activity; protein kinase activity; double-stranded DNA binding; single-stranded DNA binding; cinnamoyl-CoA reductase activity; histone methyltransferase activity (H3-K4 specific); mRNA binding; carotenoid isomerase activity; histone methyltransferase activity (H3-K36 specific); nucleotide binding;	#N/A	347
TCONS_00001075	scaffold00325:484130-487746	XLOC_000601	2	12.7034	187.269	3617	#N/A	No	#N/A	#N/A	#N/A	#N/A	302
TCONS_00001103	scaffold00325:137311-137397	XLOC_000619	1	998.038	14712.8	87	#N/A	No	#N/A	#N/A	#N/A	#N/A	221
TCONS_00001104	scaffold00325:141473-141820	XLOC_000620	1	7.17113	105.715	348	#N/A	No	#N/A	#N/A	#N/A	#N/A	213.5
TCONS_00001105	scaffold00325:490816-491319	XLOC_000621	1	2.75723	40.6462	504	#N/A	No	#N/A	#N/A	#N/A	#N/A	209
TCONS_00001106	scaffold00325:688106-688185	XLOC_000622	1	230.908	3403.98	80	#N/A	No	#N/A	#N/A	#N/A	#N/A	213
TCONS_00001170	scaffold00341:586871-587726	XLOC_000662	2	4.18571	61.7044	856	GO:0016301,GO:0005634,GO:0005886	Yes	0	nucleus; plasma membrane;	kinase activity;	#N/A	260
TCONS_00001271	scaffold00341:388288-389080	XLOC_000728	3	5.5606	81.9728	793	#N/A	No	#N/A	#N/A	#N/A	#N/A	257
TCONS_00001281	scaffold00341:514736-518235	XLOC_000737	7	7.11234	104.848	3500	GO:0015030,GO:0005515,GO:0016020,GO:0051297,GO:0016579,GO:0009220,GO:0016592,GO:0040010,GO:0008168,GO:0001510,GO:0016571,GO:0001652,GO:0008406,GO:0045727,GO:0010388,GO:0009640,GO:0005829,GO:0001651,GO:0031428,GO:0009792,GO:0016074,GO:0016567,GO:0008033,GO:0040019,GO:0002119,GO:0030515,GO:0000478,GO:0006164,GO:0045893,GO:0016477	Yes	centrosome organization; protein deubiquitination; pyrimidine ribonucleotide biosynthetic process; positive regulation of growth rate; RNA methylation; histone methylation; gonad development; positive regulation of translation; cullin deneddylation; photomorphogenesis; embryo development ending in birth or egg hatching; snoRNA metabolic process; protein ubiquitination; tRNA processing; positive r…	Cajal body; membrane; mediator complex; granular component; cytosol; dense fibrillar component; box C/D snoRNP complex;	protein binding; methyltransferase activity; snoRNA binding;	#N/A	254.5
TCONS_00001345	scaffold00341:235420-235762	XLOC_000777	1	3.58581	52.8609	343	#N/A	No	#N/A	#N/A	#N/A	#N/A	356
TCONS_00001346	scaffold00341:284351-284542	XLOC_000778	1	20.6156	303.909	192	#N/A	No	#N/A	#N/A	#N/A	#N/A	215
TCONS_00001347	scaffold00341:416058-416125	XLOC_000779	1	4254.22	62714.5	68	#N/A	No	#N/A	#N/A	#N/A	#N/A	#N/A
TCONS_00001348	scaffold00341:591904-592457	XLOC_000780	1	9.789	144.307	554	#N/A	No	#N/A	#N/A	#N/A	#N/A	383
TCONS_00001349	scaffold00341:733983-734297	XLOC_000781	1	4.48515	66.1188	315	GO:0022625,GO:0003735,GO:0006412	Yes	translation;	cytosolic large ribosomal subunit;	structural constituent of ribosome;	#N/A	270.5
TCONS_00001350	scaffold00341:881709-882236	XLOC_000782	1	3.92017	57.7899	528	#N/A	No	#N/A	#N/A	#N/A	#N/A	160
TCONS_00001351	scaffold00341:955609-955925	XLOC_000783	1	4.17281	61.5143	317	#N/A	No	#N/A	#N/A	#N/A	#N/A	363.5
TCONS_00001368	scaffold00363:26843-27843	XLOC_000795	2	8.42915	124.26	1001	#N/A	No	#N/A	#N/A	#N/A	#N/A	727
TCONS_00001369	scaffold00363:26843-27873	XLOC_000795	1	3.7471	55.2386	1031	#N/A	No	#N/A	#N/A	#N/A	#N/A	727
TCONS_00001409	scaffold00386:46630-46696	XLOC_000821	1	6179.42	91095.2	67	#N/A	No	#N/A	#N/A	#N/A	#N/A	#N/A
TCONS_00001439	scaffold00421:64261-64669	XLOC_000845	1	30.3381	447.235	409	#N/A	No	#N/A	#N/A	#N/A	#N/A	163
TCONS_00001520	scaffold00467:116095-116562	XLOC_000891	2	6.14351	90.5658	468	#N/A	No	#N/A	#N/A	#N/A	#N/A	470
TCONS_00001551	scaffold00480:117946-138590	XLOC_000910	5	6.27814	92.5505	20645	GO:0048497,GO:0016779,GO:0009910,GO:0006397,GO:0016787,GO:0048510,GO:0003676,GO:0015074	Yes	maintenance of floral organ identity; negative regulation of flower development; mRNA processing; regulation of timing of transition from vegetative to reproductive phase; DNA integration;	0	nucleotidyltransferase activity; hydrolase activity; nucleic acid binding;	#N/A	670
TCONS_00001563	scaffold00480:102256-102483	XLOC_000917	1	10.9344	161.191	228	#N/A	No	#N/A	#N/A	#N/A	#N/A	230
TCONS_00001564	scaffold00480:117190-117841	XLOC_000918	1	5.57697	82.214	652	GO:0009910,GO:0048510,GO:0048497,GO:0006397	Yes	negative regulation of flower development; regulation of timing of transition from vegetative to reproductive phase; maintenance of floral organ identity; mRNA processing;	0	0	#N/A	399
TCONS_00001570	scaffold00486:141680-141776	XLOC_000922	1	536.924	7915.17	97	#N/A	No	#N/A	#N/A	#N/A	#N/A	251
TCONS_00001575	scaffold00486:71302-71498	XLOC_000925	1	69.7722	1028.56	197	#N/A	No	#N/A	#N/A	#N/A	#N/A	212
TCONS_00001613	scaffold00492:157920-158299	XLOC_000953	1	3.24141	47.784	380	#N/A	No	#N/A	#N/A	#N/A	#N/A	106
TCONS_00001615	scaffold00492:230502-230788	XLOC_000955	1	5.32826	78.5476	287	#N/A	No	#N/A	#N/A	#N/A	#N/A	298.5
TCONS_00001668	scaffold00506:60624-61185	XLOC_000983	1	3.38013	49.8288	562	#N/A	No	#N/A	#N/A	#N/A	#N/A	347
TCONS_00001703	scaffold00506:33838-34263	XLOC_001007	1	3.22747	47.5784	426	#N/A	No	#N/A	#N/A	#N/A	#N/A	380
TCONS_00001704	scaffold00506:45893-46278	XLOC_001008	1	3.66773	54.0685	386	#N/A	No	#N/A	#N/A	#N/A	#N/A	249
TCONS_00001705	scaffold00506:180842-181168	XLOC_001009	1	7.91229	116.641	327	#N/A	No	#N/A	#N/A	#N/A	#N/A	190
TCONS_00001714	scaffold00510:226309-226421	XLOC_001014	1	854.016	12589.7	113	#N/A	No	#N/A	#N/A	#N/A	#N/A	212
TCONS_00001715	scaffold00510:229013-229124	XLOC_001015	1	1428.22	21054.4	112	#N/A	No	#N/A	#N/A	#N/A	#N/A	224
TCONS_00001740	scaffold00556:48559-48649	XLOC_001032	1	1435.86	21167	91	#N/A	No	#N/A	#N/A	#N/A	#N/A	201.5
TCONS_00001741	scaffold00556:51650-51752	XLOC_001033	1	4467.08	65852.4	103	#N/A	No	#N/A	#N/A	#N/A	#N/A	207.5
TCONS_00001784	scaffold00619:32759-32908	XLOC_001054	1	1004.99	14815.2	150	#N/A	No	#N/A	#N/A	#N/A	#N/A	242
TCONS_00001785	scaffold00619:34644-34733	XLOC_001055	1	848.689	12511.1	90	#N/A	No	#N/A	#N/A	#N/A	#N/A	98
TCONS_00001813	scaffold00621:243974-245684	XLOC_001074	3	3.52532	51.9692	1711	#N/A	No	#N/A	#N/A	#N/A	#N/A	302
TCONS_00001826	scaffold00631:130477-132597	XLOC_001081	3	13.7321	202.434	2121	#N/A	No	#N/A	#N/A	#N/A	#N/A	239
TCONS_00001827	scaffold00631:130477-132606	XLOC_001081	2	4.4495	65.5933	2130	#N/A	No	#N/A	#N/A	#N/A	#N/A	239
TCONS_00001828	scaffold00631:130477-132606	XLOC_001081	3	19.942	293.98	2130	#N/A	No	#N/A	#N/A	#N/A	#N/A	239
TCONS_00001829	scaffold00631:141344-142216	XLOC_001082	2	226.186	3334.37	873	#N/A	No	#N/A	#N/A	#N/A	#N/A	236
TCONS_00001832	scaffold00631:5-630	XLOC_001085	1	8.8318	130.196	626	#N/A	No	#N/A	#N/A	#N/A	#N/A	264
TCONS_00001833	scaffold00631:7107-8257	XLOC_001086	1	5.51519	81.3033	1151	#N/A	No	#N/A	#N/A	#N/A	#N/A	207
TCONS_00001834	scaffold00631:133345-135489	XLOC_001087	1	5.63976	83.1396	2145	#N/A	No	#N/A	#N/A	#N/A	#N/A	323.5
TCONS_00001865	scaffold00668:16262-16514	XLOC_001099	1	32.4133	477.827	253	#N/A	No	#N/A	#N/A	#N/A	#N/A	#N/A
TCONS_00001875	scaffold00681:20874-21272	XLOC_001104	1	2.50206	36.8846	399	#N/A	No	#N/A	#N/A	#N/A	#N/A	254
TCONS_00001876	scaffold00681:46115-46383	XLOC_001105	1	76.4467	1126.95	269	#N/A	No	#N/A	#N/A	#N/A	#N/A	351.5
TCONS_00001940	scaffold00708:185002-186365	XLOC_001146	2	10.7486	158.453	1364	#N/A	No	#N/A	#N/A	#N/A	#N/A	281
TCONS_00001945	scaffold00708:224597-230482	XLOC_001148	3	63.0404	929.323	5886	#N/A	No	#N/A	#N/A	#N/A	#N/A	456
TCONS_00001961	scaffold00708:451350-452616	XLOC_001157	2	28.2683	416.723	1267	#N/A	No	#N/A	#N/A	#N/A	#N/A	872
TCONS_00001962	scaffold00708:451350-453006	XLOC_001157	2	30.9294	455.951	1657	#N/A	No	#N/A	#N/A	#N/A	#N/A	1262
TCONS_00001964	scaffold00708:451350-453006	XLOC_001157	2	8.38077	123.547	1657	#N/A	No	#N/A	#N/A	#N/A	#N/A	1262
TCONS_00001974	scaffold00708:99541-99703	XLOC_001161	1	23.7909	350.718	163	#N/A	No	#N/A	#N/A	#N/A	#N/A	227
TCONS_00001976	scaffold00709:4-246	XLOC_001163	1	34.425	507.483	243	GO:0048038,GO:0008137,GO:0006810,GO:0016021,GO:0009535,GO:0055114	Yes	transport; oxidation-reduction process;	integral to membrane; chloroplast thylakoid membrane;	quinone binding; NADH dehydrogenase (ubiquinone) activity;	#N/A	272
TCONS_00002044	scaffold00772:345229-345770	XLOC_001201	2	20.9046	308.17	542	#N/A	No	#N/A	#N/A	#N/A	#N/A	323
TCONS_00002063	scaffold00772:199148-199207	XLOC_001212	1	151501	2.23338e+06	60	#N/A	No	#N/A	#N/A	#N/A	#N/A	189
TCONS_00002064	scaffold00772:356383-357031	XLOC_001213	1	7.91639	116.701	649	#N/A	No	#N/A	#N/A	#N/A	#N/A	260
TCONS_00002067	scaffold00772:517341-517446	XLOC_001216	1	625.516	9221.16	106	#N/A	No	#N/A	#N/A	#N/A	#N/A	207.5
TCONS_00002068	scaffold00772:518286-518951	XLOC_001217	1	4.202	61.9446	666	GO:0016787,GO:0015074,GO:0003676	Yes	DNA integration;	0	hydrolase activity; nucleic acid binding;	#N/A	195.5
TCONS_00002069	scaffold00772:519077-519484	XLOC_001218	1	4.49577	66.2752	408	GO:0009987,GO:0008152,GO:0016787,GO:0003676	Yes	cellular process; metabolic process;	0	hydrolase activity; nucleic acid binding;	#N/A	332
TCONS_00002123	scaffold00802:65762-66775	XLOC_001250	2	4.80424	70.8227	1014	#N/A	No	#N/A	#N/A	#N/A	#N/A	329
TCONS_00002214	scaffold00823:437810-438190	XLOC_001303	1	3.80936	56.1565	381	#N/A	No	#N/A	#N/A	#N/A	#N/A	196
TCONS_00002240	scaffold00847:145436-148464	XLOC_001318	4	32.7003	482.058	3029	GO:0006413,GO:0019083,GO:0003723,GO:0005739,GO:0003735,GO:0006414,GO:0022627,GO:0005515,GO:0006415,GO:0006614,GO:0000184	Yes	translational initiation; viral transcription; translational elongation; translational termination; SRP-dependent cotranslational protein targeting to membrane; nuclear-transcribed mRNA catabolic process, nonsense-mediated decay;	mitochondrion; cytosolic small ribosomal subunit;	RNA binding; structural constituent of ribosome; protein binding;	#N/A	239
TCONS_00002241	scaffold00847:145501-149081	XLOC_001318	4	300.3	4426.94	3581	GO:0006413,GO:0019083,GO:0003723,GO:0005739,GO:0003735,GO:0006414,GO:0022627,GO:0005515,GO:0006415,GO:0006614,GO:0000184	Yes	translational initiation; viral transcription; translational elongation; translational termination; SRP-dependent cotranslational protein targeting to membrane; nuclear-transcribed mRNA catabolic process, nonsense-mediated decay;	mitochondrion; cytosolic small ribosomal subunit;	RNA binding; structural constituent of ribosome; protein binding;	#N/A	239
TCONS_00002284	scaffold00847:455603-456459	XLOC_001340	1	18.7795	276.841	857	GO:0009788,GO:0009620,GO:0010119,GO:0009414,GO:0019901,GO:0006469,GO:0043067,GO:0009753,GO:0005509,GO:0008287,GO:0005829,GO:0042538,GO:0009409,GO:0009408,GO:0031347,GO:0006470,GO:0009863,GO:0005634,GO:0009723,GO:0004722,GO:0010205	Yes	negative regulation of abscisic acid mediated signaling pathway; response to fungus; regulation of stomatal movement; response to water deprivation; negative regulation of protein kinase activity; regulation of programmed cell death; response to jasmonic acid stimulus; hyperosmotic salinity response; response to cold; response to heat; regulation of defense response; protein dephosphorylation; sa…	protein serine/threonine phosphatase complex; cytosol; nucleus;	protein kinase binding; calcium ion binding; protein serine/threonine phosphatase activity;	#N/A	284
TCONS_00002285	scaffold00847:458853-459888	XLOC_001341	1	5.82224	85.8297	1036	GO:0009414,GO:0009863,GO:0006470,GO:0009753,GO:0005829,GO:0016043,GO:0010119,GO:0010030,GO:0006970,GO:0009620,GO:0031347,GO:0043067,GO:0006469,GO:0010205,GO:0005886,GO:1902039,GO:0009723,GO:0009408,GO:0016021,GO:0004722,GO:0019901,GO:0009939,GO:0008287,GO:0009409,GO:0005509,GO:0005634,GO:0048838,GO:0009788	Yes	response to water deprivation; salicylic acid mediated signaling pathway; protein dephosphorylation; response to jasmonic acid stimulus; cellular component organization; regulation of stomatal movement; positive regulation of seed germination; response to osmotic stress; response to fungus; regulation of defense response; regulation of programmed cell death; negative regulation of protein kinase …	cytosol; plasma membrane; integral to membrane; protein serine/threonine phosphatase complex; nucleus;	protein serine/threonine phosphatase activity; protein kinase binding; calcium ion binding;	#N/A	352
TCONS_00002323	scaffold00847:948313-949422	XLOC_001362	2	14.9583	220.51	1110	#N/A	No	#N/A	#N/A	#N/A	#N/A	340
TCONS_00002341	scaffold00847:1097745-1098315	XLOC_001373	2	10.6664	157.241	571	#N/A	No	#N/A	#N/A	#N/A	#N/A	341
TCONS_00002347	scaffold00847:1142009-1143157	XLOC_001377	2	6.42463	94.71	1149	#N/A	No	#N/A	#N/A	#N/A	#N/A	287
TCONS_00002415	scaffold00847:1665352-1667306	XLOC_001418	6	3.10431	45.7628	1955	#N/A	No	#N/A	#N/A	#N/A	#N/A	314.5
TCONS_00002475	scaffold00847:2362528-2362756	XLOC_001457	1	61.3646	904.618	229	#N/A	No	#N/A	#N/A	#N/A	#N/A	269
TCONS_00002629	scaffold00847:1493442-1497212	XLOC_001535	2	3.36189	49.56	3771	GO:0010218,GO:0009605,GO:0016620,GO:0003006,GO:0009791,GO:1901576,GO:0048856,GO:0044710,GO:0048522,GO:0010017,GO:0006725,GO:1901360,GO:0006950,GO:0070646,GO:0005634,GO:0044249,GO:0008270	Yes	response to far red light; response to external stimulus; developmental process involved in reproduction; post-embryonic development; organic substance biosynthetic process; anatomical structure development; single-organism metabolic process; positive regulation of cellular process; red or far-red light signaling pathway; cellular aromatic compound metabolic process; organic cyclic compound metab…	nucleus;	oxidoreductase activity, acting on the aldehyde or oxo group of donors, NAD or NADP as acceptor; zinc ion binding;	red/far-red	263
TCONS_00002675	scaffold00847:1823192-1845087	XLOC_001556	14	3.95562	58.3126	21896	GO:0009788,GO:0009739,GO:2000023,GO:0008283,GO:0016787,GO:0045892,GO:0009736,GO:0005488,GO:0005634,GO:0009733	Yes	negative regulation of abscisic acid mediated signaling pathway; response to gibberellin stimulus; regulation of lateral root development; cell proliferation; negative regulation of transcription, DNA-dependent; cytokinin mediated signaling pathway; response to auxin stimulus;	nucleus;	hydrolase activity; binding;	#N/A	547
TCONS_00002737	scaffold00847:208018-208819	XLOC_001593	1	2.19305	32.3292	802	#N/A	No	#N/A	#N/A	#N/A	#N/A	813.5
TCONS_00002738	scaffold00847:1039177-1039406	XLOC_001594	1	149.977	2210.92	230	GO:0005840,GO:0003735,GO:0009507,GO:0006412,GO:0019843	Yes	translation;	ribosome; chloroplast;	structural constituent of ribosome; rRNA binding;	#N/A	236
TCONS_00002739	scaffold00847:1047982-1048313	XLOC_001595	1	2.94193	43.369	332	#N/A	No	#N/A	#N/A	#N/A	#N/A	269
TCONS_00002740	scaffold00847:1327209-1327577	XLOC_001596	1	4.66856	68.8226	369	#N/A	No	#N/A	#N/A	#N/A	#N/A	254
TCONS_00002741	scaffold00847:1412102-1412807	XLOC_001597	1	3.57069	52.6381	706	#N/A	No	#N/A	#N/A	#N/A	#N/A	227
TCONS_00002742	scaffold00847:1687252-1687502	XLOC_001598	1	14.7904	218.036	251	#N/A	No	#N/A	#N/A	#N/A	#N/A	113
TCONS_00002744	scaffold00847:2348373-2348590	XLOC_001600	1	25.5853	377.171	218	#N/A	No	#N/A	#N/A	#N/A	#N/A	#N/A
TCONS_00002787	scaffold00853:184191-184768	XLOC_001627	2	4.3328	63.8728	578	#N/A	No	#N/A	#N/A	#N/A	#N/A	278
TCONS_00002818	scaffold00867:182128-182205	XLOC_001649	1	6263.52	92335	78	#N/A	No	#N/A	#N/A	#N/A	#N/A	222
TCONS_00002819	scaffold00867:182289-182471	XLOC_001650	1	1022	15066	183	#N/A	No	#N/A	#N/A	#N/A	#N/A	124
TCONS_00002820	scaffold00867:182561-182656	XLOC_001651	1	19502.3	287498	96	#N/A	No	#N/A	#N/A	#N/A	#N/A	127
TCONS_00002821	scaffold00867:184536-184601	XLOC_001652	1	2429.35	35812.7	66	#N/A	No	#N/A	#N/A	#N/A	#N/A	#N/A
TCONS_00002827	scaffold00874:5309-5517	XLOC_001658	1	793.256	11693.9	209	GO:0009536,GO:0016168,GO:0009767,GO:0009521	Yes	photosynthetic electron transport chain;	plastid; photosystem;	chlorophyll binding;	#N/A	289.5
TCONS_00002854	scaffold00886:66314-67298	XLOC_001676	1	2.60242	38.364	985	#N/A	No	#N/A	#N/A	#N/A	#N/A	882.5
TCONS_00002855	scaffold00886:65785-66099	XLOC_001677	1	4.57669	67.4681	315	#N/A	No	#N/A	#N/A	#N/A	#N/A	314
TCONS_00002856	scaffold00886:70142-70399	XLOC_001678	1	11.9849	176.678	258	#N/A	No	#N/A	#N/A	#N/A	#N/A	227
TCONS_00002907	scaffold00889:320654-323387	XLOC_001705	4	4.64051	68.409	2734	GO:0040010,GO:0003676,GO:0071011,GO:0000398,GO:0000003,GO:0010171,GO:0019915,GO:0002119,GO:0005515,GO:0071013,GO:0009792	Yes	positive regulation of growth rate; mRNA splicing, via spliceosome; reproduction; body morphogenesis; lipid storage; nematode larval development; embryo development ending in birth or egg hatching;	precatalytic spliceosome; catalytic step 2 spliceosome;	nucleic acid binding; protein binding;	#N/A	299
TCONS_00002923	scaffold00889:448650-448827	XLOC_001713	1	18.0818	266.556	178	#N/A	No	#N/A	#N/A	#N/A	#N/A	242
TCONS_00003074	scaffold00962:6559-6639	XLOC_001800	1	3256.57	48007.3	81	GO:0000287	Yes	0	0	magnesium ion binding;	#N/A	124
TCONS_00003097	scaffold00977:166803-167104	XLOC_001821	2	5.82299	85.8408	302	#N/A	No	#N/A	#N/A	#N/A	#N/A	227
TCONS_00003114	scaffold00977:101547-101932	XLOC_001832	1	7.44947	109.818	386	#N/A	No	#N/A	#N/A	#N/A	#N/A	263
TCONS_00003119	scaffold00984:107375-107660	XLOC_001837	1	45.4785	670.43	286	GO:0017111,GO:0022900,GO:0009522,GO:0016168,GO:0016021,GO:0018298,GO:0009055,GO:0016491,GO:0051539,GO:0005524,GO:0000287,GO:0009535,GO:0009570,GO:0015979	Yes	electron transport chain; protein-chromophore linkage; photosynthesis;	photosystem I; integral to membrane; chloroplast thylakoid membrane; chloroplast stroma;	nucleoside-triphosphatase activity; chlorophyll binding; electron carrier activity; oxidoreductase activity; 4 iron, 4 sulfur cluster binding; ATP binding; magnesium ion binding;	#N/A	357
TCONS_00003120	scaffold00984:239433-239699	XLOC_001838	1	2157.15	31800	267	#N/A	No	#N/A	#N/A	#N/A	#N/A	210
TCONS_00003121	scaffold00984:241464-241969	XLOC_001839	1	1910.84	28169	506	#N/A	No	#N/A	#N/A	#N/A	#N/A	415.5
TCONS_00003125	scaffold00985:81105-82903	XLOC_001843	2	9.90343	145.993	1799	#N/A	No	#N/A	#N/A	#N/A	#N/A	253
TCONS_00003130	scaffold00985:24560-24711	XLOC_001845	1	48.2973	711.984	152	#N/A	No	#N/A	#N/A	#N/A	#N/A	209
TCONS_00003151	scaffold00999:158279-169520	XLOC_001854	4	6.55966	96.7005	11242	GO:0016787	Yes	0	0	hydrolase activity;	#N/A	300
TCONS_00003174	scaffold00999:229871-229974	XLOC_001862	1	71.6537	1056.3	104	#N/A	No	#N/A	#N/A	#N/A	#N/A	207.5
TCONS_00003175	scaffold00999:280286-280460	XLOC_001863	1	69.9805	1031.63	175	#N/A	No	#N/A	#N/A	#N/A	#N/A	240.5
TCONS_00003180	scaffold01012:50905-51329	XLOC_001867	2	6.90465	101.786	425	#N/A	No	#N/A	#N/A	#N/A	#N/A	268
TCONS_00003188	scaffold01015:3635-3689	XLOC_001873	1	16323	240629	55	#N/A	No	#N/A	#N/A	#N/A	#N/A	145.5
TCONS_00003189	scaffold01025:21224-21638	XLOC_001874	1	5.75766	84.8778	415	#N/A	No	#N/A	#N/A	#N/A	#N/A	230
TCONS_00003222	scaffold01027:412218-412434	XLOC_001890	1	70.1068	1033.49	217	#N/A	No	#N/A	#N/A	#N/A	#N/A	268
TCONS_00003223	scaffold01032:4295-5048	XLOC_001891	3	4.6931	69.1842	754	#N/A	No	#N/A	#N/A	#N/A	#N/A	557
TCONS_00003228	scaffold01032:103464-103816	XLOC_001895	1	3.05285	45.0043	353	#N/A	No	#N/A	#N/A	#N/A	#N/A	204.5
TCONS_00003250	scaffold01045:78239-78466	XLOC_001903	1	95.3589	1405.75	228	#N/A	No	#N/A	#N/A	#N/A	#N/A	198
TCONS_00003251	scaffold01045:78684-79205	XLOC_001904	1	17.337	255.577	522	GO:0046914,GO:0006636,GO:0010207,GO:0009706,GO:0015995,GO:0019288,GO:0019216,GO:0003677,GO:0009658,GO:0009416,GO:0019344,GO:0055114,GO:0009535,GO:1901401,GO:0048529,GO:0006364,GO:0010027,GO:0031408	Yes	unsaturated fatty acid biosynthetic process; photosystem II assembly; chlorophyll biosynthetic process; isopentenyl diphosphate biosynthetic process, methylerythritol 4-phosphate pathway; regulation of lipid metabolic process; chloroplast organization; response to light stimulus; cysteine biosynthetic process; oxidation-reduction process; regulation of tetrapyrrole metabolic process; rRNA process…	chloroplast inner membrane; chloroplast thylakoid membrane;	transition metal ion binding; DNA binding; magnesium-protoporphyrin IX monomethyl ester (oxidative) cyclase activity;	0	221
TCONS_00003271	scaffold01046:294655-295636	XLOC_001916	1	4.31345	63.5876	982	#N/A	No	#N/A	#N/A	#N/A	#N/A	251
TCONS_00003272	scaffold01046:294655-295672	XLOC_001916	2	4.10303	60.4856	1018	#N/A	No	#N/A	#N/A	#N/A	#N/A	251
TCONS_00003301	scaffold01072:162790-164080	XLOC_001935	2	2.45596	36.205	1291	GO:0004674,GO:0042803,GO:0009863,GO:0009697,GO:0005496,GO:0004383,GO:0031348,GO:0007169,GO:1900140,GO:0043234,GO:0010584,GO:0009911,GO:0009729,GO:0009506,GO:0033612,GO:0042742,GO:0009556,GO:0008544,GO:0010224,GO:0005886,GO:0048366,GO:0010268,GO:0005524,GO:0009826,GO:0060548,GO:0046982,GO:0044765,GO:0001653,GO:0009627,GO:0009742,GO:0005634,GO:0010234,GO:0006468,GO:0009611,GO:0005768,GO:0005576	Yes	salicylic acid mediated signaling pathway; salicylic acid biosynthetic process; negative regulation of defense response; transmembrane receptor protein tyrosine kinase signaling pathway; regulation of seedling development; pollen exine formation; positive regulation of flower development; detection of brassinosteroid stimulus; defense response to bacterium; microsporogenesis; epidermis developmen…	protein complex; plasmodesma; plasma membrane; nucleus; endosome; extracellular region;	protein serine/threonine kinase activity; protein homodimerization activity; steroid binding; guanylate cyclase activity; receptor serine/threonine kinase binding; ATP binding; protein heterodimerization activity; peptide receptor activity;	#N/A	233
TCONS_00003316	scaffold01072:162790-165046	XLOC_001945	3	14.3	210.806	2257	GO:0009793,GO:0004674,GO:0042803,GO:0021700,GO:0009697,GO:0009863,GO:0005496,GO:0009888,GO:0019199,GO:0004383,GO:0006996,GO:0031348,GO:1900140,GO:0043234,GO:0010584,GO:0048657,GO:0009911,GO:0009729,GO:0009506,GO:0033612,GO:0042742,GO:0010224,GO:0005886,GO:0010268,GO:0048366,GO:0009826,GO:0007049,GO:0060548,GO:0046982,GO:0044765,GO:0001653,GO:0009627,GO:0009742,GO:0005634,GO:0006468,GO:0009611,GO:…	Yes	embryo development ending in seed dormancy; developmental maturation; salicylic acid biosynthetic process; salicylic acid mediated signaling pathway; tissue development; organelle organization; negative regulation of defense response; regulation of seedling development; pollen exine formation; anther wall tapetum cell differentiation; positive regulation of flower development; detection of brassi…	protein complex; plasmodesma; plasma membrane; nucleus; endosome;	protein serine/threonine kinase activity; protein homodimerization activity; steroid binding; transmembrane receptor protein kinase activity; guanylate cyclase activity; receptor serine/threonine kinase binding; protein heterodimerization activity; peptide receptor activity;	#N/A	233
TCONS_00003317	scaffold01073:1178-1505	XLOC_001946	1	5.04226	74.3315	328	#N/A	No	#N/A	#N/A	#N/A	#N/A	196
TCONS_00003371	scaffold01127:129938-130489	XLOC_001982	1	14.1712	208.908	552	#N/A	No	#N/A	#N/A	#N/A	#N/A	221
TCONS_00003372	scaffold01127:130704-130806	XLOC_001983	1	840.022	12383.4	103	#N/A	No	#N/A	#N/A	#N/A	#N/A	112
TCONS_00003462	scaffold01127:159130-164008	XLOC_002046	7	6.08768	89.7428	4879	GO:0006865,GO:0009615,GO:0006499,GO:0009595,GO:0007166,GO:0005515,GO:0009505,GO:0005773,GO:0002679,GO:0010200,GO:0050832,GO:0009507,GO:0009751,GO:0004842,GO:0016567,GO:0002238,GO:0002237,GO:0005886,GO:0030968,GO:0005634,GO:0009581,GO:0005524,GO:0006468,GO:0004672	Yes	amino acid transport; response to virus; N-terminal protein myristoylation; detection of biotic stimulus; cell surface receptor signaling pathway; respiratory burst involved in defense response; response to chitin; defense response to fungus; response to salicylic acid stimulus; protein ubiquitination; response to molecule of fungal origin; response to molecule of bacterial origin; endoplasmic re…	plant-type cell wall; vacuole; chloroplast; plasma membrane; nucleus;	protein binding; ubiquitin-protein ligase activity; ATP binding; protein kinase activity;	#N/A	408.5
TCONS_00003464	scaffold01127:164116-165502	XLOC_002047	3	4.31426	63.5995	1387	GO:0016301,GO:0005634,GO:0005515,GO:0009507,GO:0005886,GO:0002238	Yes	response to molecule of fungal origin;	nucleus; chloroplast; plasma membrane;	kinase activity; protein binding;	#N/A	476
TCONS_00003497	scaffold01127:601740-602577	XLOC_002073	2	2.41854	35.6534	838	#N/A	No	#N/A	#N/A	#N/A	#N/A	323
TCONS_00003520	scaffold01127:59552-60153	XLOC_002083	1	5.10832	75.3053	602	#N/A	No	#N/A	#N/A	#N/A	#N/A	235
TCONS_00003521	scaffold01127:60892-61201	XLOC_002084	1	5.8835	86.7328	310	#N/A	No	#N/A	#N/A	#N/A	#N/A	311
TCONS_00003522	scaffold01127:366341-366936	XLOC_002085	1	14.9372	220.2	596	#N/A	No	#N/A	#N/A	#N/A	#N/A	428
TCONS_00003536	scaffold01131:17590-17999	XLOC_002093	1	6.92197	102.042	410	#N/A	No	#N/A	#N/A	#N/A	#N/A	221
TCONS_00003542	scaffold01157:5019-5475	XLOC_002099	1	3.88532	57.2762	457	#N/A	No	#N/A	#N/A	#N/A	#N/A	257
TCONS_00003559	scaffold01166:3222-3460	XLOC_002110	1	275.291	4058.25	239	#N/A	No	#N/A	#N/A	#N/A	#N/A	206
TCONS_00003585	scaffold01190:166731-182687	XLOC_002128	2	16.1476	238.043	15957	GO:0016787	Yes	0	0	hydrolase activity;	#N/A	882
TCONS_00003586	scaffold01190:182255-182687	XLOC_002128	1	2.94779	43.4554	433	#N/A	No	#N/A	#N/A	#N/A	#N/A	329
TCONS_00003590	scaffold01190:93505-93841	XLOC_002131	1	4.10107	60.4568	337	#N/A	No	#N/A	#N/A	#N/A	#N/A	212
TCONS_00003591	scaffold01190:97979-98091	XLOC_002132	1	83.8715	1236.41	113	#N/A	No	#N/A	#N/A	#N/A	#N/A	#N/A
TCONS_00003592	scaffold01190:100462-100657	XLOC_002133	1	16.3633	241.223	196	#N/A	No	#N/A	#N/A	#N/A	#N/A	273
TCONS_00003593	scaffold01190:194215-194298	XLOC_002134	1	1105.5	16296.9	84	GO:0003735,GO:0006412,GO:0005840	Yes	translation;	ribosome;	structural constituent of ribosome;	#N/A	230
TCONS_00003598	scaffold01193:233842-235100	XLOC_002137	2	9.67348	142.603	1259	GO:0005829,GO:0009910,GO:0005730,GO:0009506,GO:0000226,GO:0033234,GO:0005515,GO:0048443,GO:0005635,GO:0009507,GO:0016973	Yes	negative regulation of flower development; microtubule cytoskeleton organization; negative regulation of protein sumoylation; stamen development; poly(A)+ mRNA export from nucleus;	cytosol; nucleolus; plasmodesma; nuclear envelope; chloroplast;	protein binding;	#N/A	290
TCONS_00003635	scaffold01222:10794-11015	XLOC_002166	1	20.4319	301.2	222	GO:0003899,GO:0006351,GO:0003677,GO:0009507	Yes	transcription, DNA-dependent;	chloroplast;	DNA-directed RNA polymerase activity; DNA binding;	#N/A	115
TCONS_00003659	scaffold01237:129204-131893	XLOC_002181	2	9.21328	135.819	2690	#N/A	No	#N/A	#N/A	#N/A	#N/A	239
TCONS_00003702	scaffold01301:29479-29599	XLOC_002207	1	66.2579	976.755	121	#N/A	No	#N/A	#N/A	#N/A	#N/A	210
TCONS_00003703	scaffold01301:29671-29954	XLOC_002208	1	10.048	148.125	284	#N/A	No	#N/A	#N/A	#N/A	#N/A	374
TCONS_00003707	scaffold01302:113658-113772	XLOC_002212	1	661.811	9756.22	115	#N/A	No	#N/A	#N/A	#N/A	#N/A	#N/A
TCONS_00003715	scaffold01305:56016-56426	XLOC_002215	1	22.3713	329.79	411	#N/A	No	#N/A	#N/A	#N/A	#N/A	239
TCONS_00003719	scaffold01324:12570-27294	XLOC_002219	3	3.82024	56.3169	14725	#N/A	No	#N/A	#N/A	#N/A	#N/A	2312
TCONS_00003720	scaffold01324:26191-27294	XLOC_002219	2	11.4334	168.547	1104	#N/A	No	#N/A	#N/A	#N/A	#N/A	236
TCONS_00003721	scaffold01324:26191-27294	XLOC_002219	3	7.24606	106.819	1104	#N/A	No	#N/A	#N/A	#N/A	#N/A	236
TCONS_00003722	scaffold01324:28310-28394	XLOC_002220	1	329.289	4854.28	85	#N/A	No	#N/A	#N/A	#N/A	#N/A	164.5
TCONS_00003723	scaffold01324:29965-30705	XLOC_002221	1	3.83731	56.5685	741	GO:0004016,GO:0003723,GO:0006397,GO:0000966,GO:0005739	Yes	mRNA processing; RNA 5'-end processing;	mitochondrion;	adenylate cyclase activity; RNA binding;	#N/A	774.5
TCONS_00003726	scaffold01346:33454-33684	XLOC_002224	2	50.7135	747.603	231	#N/A	No	#N/A	#N/A	#N/A	#N/A	187
TCONS_00003782	scaffold01407:158577-170687	XLOC_002266	2	3242.79	47804.3	12111	GO:0009987,GO:0044238,GO:0043170,GO:0016787	Yes	cellular process; primary metabolic process; macromolecule metabolic process;	0	hydrolase activity;	#N/A	298.5
TCONS_00003852	scaffold01441:177193-177438	XLOC_002295	1	6.26332	92.332	246	#N/A	No	#N/A	#N/A	#N/A	#N/A	248
TCONS_00003864	scaffold01448:14256-19187	XLOC_002301	2	3.80123	56.0366	4932	#N/A	No	#N/A	#N/A	#N/A	#N/A	685
TCONS_00003866	scaffold01448:13859-14143	XLOC_002303	1	6.63259	97.7757	285	#N/A	No	#N/A	#N/A	#N/A	#N/A	287
TCONS_00003868	scaffold01458:23236-23662	XLOC_002305	2	38.1058	561.745	427	#N/A	No	#N/A	#N/A	#N/A	#N/A	218
TCONS_00003869	scaffold01458:24692-25292	XLOC_002306	2	12.5624	185.19	601	#N/A	No	#N/A	#N/A	#N/A	#N/A	226
TCONS_00003905	scaffold01481:285186-286525	XLOC_002324	1	4.09345	60.3444	1340	#N/A	No	#N/A	#N/A	#N/A	#N/A	291.5
TCONS_00003930	scaffold01493:31628-31764	XLOC_002338	1	151.265	2229.9	137	#N/A	No	#N/A	#N/A	#N/A	#N/A	267
TCONS_00003931	scaffold01493:34872-35320	XLOC_002339	1	13.9722	205.974	449	GO:0000790,GO:0048608,GO:0007095,GO:0007052,GO:0006281,GO:0009628,GO:0006261,GO:0003697,GO:0005662,GO:0048232,GO:0019219,GO:0009791,GO:0007141,GO:0009555,GO:0060255,GO:0051026,GO:0005515,GO:0048812,GO:0005875,GO:0007131	Yes	reproductive structure development; mitotic G2 DNA damage checkpoint; mitotic spindle organization; DNA repair; response to abiotic stimulus; DNA-dependent DNA replication; male gamete generation; regulation of nucleobase-containing compound metabolic process; post-embryonic development; male meiosis I; pollen development; regulation of macromolecule metabolic process; chiasma assembly; neuron pr…	nuclear chromatin; DNA replication factor A complex; microtubule associated complex;	single-stranded DNA binding; protein binding;	#N/A	236
TCONS_00003950	scaffold01497:128682-129169	XLOC_002346	2	801.828	11820.3	488	#N/A	No	#N/A	#N/A	#N/A	#N/A	324
TCONS_00003966	scaffold01504:9996-10081	XLOC_002355	1	261.671	3857.48	86	#N/A	No	#N/A	#N/A	#N/A	#N/A	169.5
TCONS_00003967	scaffold01508:92843-95315	XLOC_002356	2	5.16279	76.1083	2473	GO:0005739,GO:0009423,GO:0009611,GO:0003849,GO:0009617,GO:0005515,GO:0009534,GO:0033587,GO:0016020,GO:0009073	Yes	chorismate biosynthetic process; response to wounding; response to bacterium; shikimate biosynthetic process; aromatic amino acid family biosynthetic process;	mitochondrion; chloroplast thylakoid; membrane;	3-deoxy-7-phosphoheptulonate synthase activity; protein binding;	#N/A	236
TCONS_00003993	scaffold01508:343028-344664	XLOC_002373	2	4.22073	62.2207	1637	#N/A	No	#N/A	#N/A	#N/A	#N/A	269
TCONS_00004023	scaffold01508:160725-161252	XLOC_002392	1	4.90288	72.2767	528	#N/A	No	#N/A	#N/A	#N/A	#N/A	209
TCONS_00004024	scaffold01508:163956-164912	XLOC_002393	1	12.7101	187.368	957	#N/A	No	#N/A	#N/A	#N/A	#N/A	221
TCONS_00004025	scaffold01508:345868-346195	XLOC_002394	1	58.2753	859.078	328	#N/A	No	#N/A	#N/A	#N/A	#N/A	257
TCONS_00004026	scaffold01512:3257-3659	XLOC_002395	1	5.42567	79.9835	403	#N/A	No	#N/A	#N/A	#N/A	#N/A	224
TCONS_00004126	scaffold01551:230677-232495	XLOC_002438	3	3.36863	49.6594	1819	#N/A	No	#N/A	#N/A	#N/A	#N/A	254
TCONS_00004315	scaffold01551:2011058-2016232	XLOC_002538	4	12.6989	187.204	5175	GO:0003676,GO:0009987	Yes	cellular process;	0	nucleic acid binding;	#N/A	464
TCONS_00004316	scaffold01551:2011119-2011562	XLOC_002538	2	33.0896	487.797	444	#N/A	No	#N/A	#N/A	#N/A	#N/A	464
TCONS_00004352	scaffold01551:2210869-2212034	XLOC_002556	2	16.8921	249.018	1166	GO:0003735,GO:0015934,GO:0006412	Yes	translation;	large ribosomal subunit;	structural constituent of ribosome;	#N/A	266
TCONS_00004447	scaffold01551:3131091-3132001	XLOC_002613	3	189.074	2787.27	911	GO:0000184,GO:0009853,GO:0006415,GO:0006413,GO:0001510,GO:0008283,GO:0006414,GO:0022625,GO:0005730,GO:0008201,GO:0031589,GO:0007566,GO:0042788,GO:0019898,GO:0003735,GO:0003723,GO:0019083,GO:0006614,GO:0003682,GO:0035264,GO:0042254	Yes	nuclear-transcribed mRNA catabolic process, nonsense-mediated decay; photorespiration; translational termination; translational initiation; RNA methylation; cell proliferation; translational elongation; cell-substrate adhesion; embryo implantation; viral transcription; SRP-dependent cotranslational protein targeting to membrane; multicellular organism growth; ribosome biogenesis;	cytosolic large ribosomal subunit; nucleolus; polysomal ribosome; extrinsic to membrane;	heparin binding; structural constituent of ribosome; RNA binding; chromatin binding;	#N/A	320
TCONS_00004552	scaffold01551:469175-469698	XLOC_002682	2	1034.61	15252	524	#N/A	No	#N/A	#N/A	#N/A	#N/A	490
TCONS_00004627	scaffold01551:1006501-1009590	XLOC_002730	2	8.06236	118.853	3090	GO:0071323,GO:0031225,GO:0046777,GO:0004674,GO:0008061,GO:0006950,GO:0051704,GO:0042803,GO:0005886,GO:0032502,GO:0016998	Yes	cellular response to chitin; protein autophosphorylation; response to stress; multi-organism process; developmental process; cell wall macromolecule catabolic process;	anchored to membrane; plasma membrane;	protein serine/threonine kinase activity; chitin binding; protein homodimerization activity;	#N/A	332
TCONS_00004657	scaffold01551:1292690-1292899	XLOC_002747	1	59.1724	872.302	210	#N/A	No	#N/A	#N/A	#N/A	#N/A	201
TCONS_00004779	scaffold01551:2236658-2237555	XLOC_002817	2	5.28347	77.8874	898	#N/A	No	#N/A	#N/A	#N/A	#N/A	335
TCONS_00004852	scaffold01551:2933261-2933721	XLOC_002860	2	3.1696	46.7253	461	GO:0016592	Yes	0	mediator complex;	0	#N/A	227
TCONS_00004919	scaffold01551:640682-640883	XLOC_002908	1	3.94779	58.1972	202	#N/A	No	#N/A	#N/A	#N/A	#N/A	232.5
TCONS_00004920	scaffold01551:1448968-1449174	XLOC_002909	1	9.8881	145.767	207	#N/A	No	#N/A	#N/A	#N/A	#N/A	#N/A
TCONS_00004921	scaffold01551:1855357-1855486	XLOC_002910	1	150.634	2220.6	130	#N/A	No	#N/A	#N/A	#N/A	#N/A	220.5
TCONS_00004922	scaffold01551:2541943-2542156	XLOC_002911	1	6.1742	91.0182	214	#N/A	No	#N/A	#N/A	#N/A	#N/A	210
TCONS_00004932	scaffold01579:7379-7554	XLOC_002918	1	103.376	1523.94	176	GO:0008380,GO:0003723,GO:0006397,GO:0009507,GO:0008033	Yes	RNA splicing; mRNA processing; tRNA processing;	chloroplast;	RNA binding;	#N/A	157
TCONS_00004933	scaffold01584:36692-42164	XLOC_002919	3	26.5999	392.128	5473	#N/A	No	#N/A	#N/A	#N/A	#N/A	311
TCONS_00004934	scaffold01584:36749-42164	XLOC_002919	3	7.4056	109.171	5416	#N/A	No	#N/A	#N/A	#N/A	#N/A	311
TCONS_00004946	scaffold01584:42562-42984	XLOC_002924	1	4.3306	63.8404	423	#N/A	No	#N/A	#N/A	#N/A	#N/A	224
TCONS_00004973	scaffold01608:142655-161588	XLOC_002939	5	2.00187	29.511	18934	GO:0003824,GO:0015074,GO:0003676	Yes	DNA integration;	0	catalytic activity; nucleic acid binding;	#N/A	227
TCONS_00004974	scaffold01608:142655-161592	XLOC_002939	5	10.9387	161.255	18938	GO:0003824,GO:0015074,GO:0003676	Yes	DNA integration;	0	catalytic activity; nucleic acid binding;	#N/A	227
TCONS_00004975	scaffold01608:149590-161592	XLOC_002939	4	32.8157	483.76	12003	GO:0016787	Yes	0	0	hydrolase activity;	#N/A	225
TCONS_00004978	scaffold01608:267542-267859	XLOC_002942	1	2.97799	43.9007	318	#N/A	No	#N/A	#N/A	#N/A	#N/A	218
TCONS_00005009	scaffold01624:117201-117693	XLOC_002956	2	41.4291	610.735	493	#N/A	No	#N/A	#N/A	#N/A	#N/A	311
TCONS_00005045	scaffold01624:4221-4621	XLOC_002979	1	16.2835	240.046	401	#N/A	No	#N/A	#N/A	#N/A	#N/A	296
TCONS_00005092	scaffold01664:186387-186876	XLOC_003011	2	5.3201	78.4274	490	#N/A	No	#N/A	#N/A	#N/A	#N/A	266
TCONS_00005103	scaffold01664:78235-86143	XLOC_003019	5	25.8718	381.394	7909	GO:0016787	Yes	0	0	hydrolase activity;	#N/A	217.5
TCONS_00005110	scaffold01672:41998-43086	XLOC_003026	3	6.88061	101.432	1089	#N/A	No	#N/A	#N/A	#N/A	#N/A	300.5
TCONS_00005135	scaffold01701:100430-100796	XLOC_003041	1	62.6725	923.899	367	#N/A	No	#N/A	#N/A	#N/A	#N/A	315.5
TCONS_00005145	scaffold01701:205019-207104	XLOC_003047	5	37.315	550.087	2086	#N/A	No	#N/A	#N/A	#N/A	#N/A	482
TCONS_00005300	scaffold01701:464540-464654	XLOC_003139	1	167.228	2465.22	115	#N/A	No	#N/A	#N/A	#N/A	#N/A	212
TCONS_00005301	scaffold01701:470235-470560	XLOC_003140	1	2.76946	40.8266	326	#N/A	No	#N/A	#N/A	#N/A	#N/A	354
TCONS_00005311	scaffold01709:47790-48197	XLOC_003147	2	68.7289	1013.18	408	#N/A	No	#N/A	#N/A	#N/A	#N/A	239
TCONS_00005312	scaffold01709:47790-48208	XLOC_003147	2	6.06004	89.3353	419	#N/A	No	#N/A	#N/A	#N/A	#N/A	239
TCONS_00005317	scaffold01709:42073-42306	XLOC_003150	1	23.0697	340.086	234	#N/A	No	#N/A	#N/A	#N/A	#N/A	210.5
TCONS_00005318	scaffold01709:52145-52408	XLOC_003151	1	20.8138	306.831	264	GO:0005739	Yes	0	mitochondrion;	0	#N/A	270.5
TCONS_00005319	scaffold01709:165550-165701	XLOC_003152	1	17.7488	261.648	152	#N/A	No	#N/A	#N/A	#N/A	#N/A	#N/A
TCONS_00005320	scaffold01709:179016-179101	XLOC_003153	1	1694.83	24984.6	86	#N/A	No	#N/A	#N/A	#N/A	#N/A	#N/A
TCONS_00005343	scaffold01723:37159-37777	XLOC_003166	1	2403.65	35433.9	619	#N/A	No	#N/A	#N/A	#N/A	#N/A	344
TCONS_00005344	scaffold01724:12426-12566	XLOC_003167	1	2842.47	41902.9	141	#N/A	No	#N/A	#N/A	#N/A	#N/A	308
TCONS_00005345	scaffold01724:12963-13338	XLOC_003168	1	1939.16	28586.5	376	#N/A	No	#N/A	#N/A	#N/A	#N/A	245
TCONS_00005346	scaffold01724:14118-14317	XLOC_003169	1	262.923	3875.93	200	#N/A	No	#N/A	#N/A	#N/A	#N/A	227
TCONS_00005347	scaffold01724:14528-14726	XLOC_003170	1	4408.69	64991.6	199	#N/A	No	#N/A	#N/A	#N/A	#N/A	330
TCONS_00005348	scaffold01724:15120-15178	XLOC_003171	1	1341.79	19780.3	59	#N/A	No	#N/A	#N/A	#N/A	#N/A	#N/A
TCONS_00005349	scaffold01724:15351-15442	XLOC_003172	1	10124.5	149253	92	#N/A	No	#N/A	#N/A	#N/A	#N/A	169
TCONS_00005350	scaffold01742:636-1547	XLOC_003173	3	172.789	2547.2	912	GO:0006301,GO:0005829,GO:0006511,GO:0010053,GO:0010039,GO:0004842,GO:0005515,GO:0031372,GO:0009507,GO:0046686,GO:0005634,GO:0005886	Yes	postreplication repair; ubiquitin-dependent protein catabolic process; root epidermal cell differentiation; response to iron ion; response to cadmium ion;	cytosol; UBC13-MMS2 complex; chloroplast; nucleus; plasma membrane;	ubiquitin-protein ligase activity; protein binding;	#N/A	269
TCONS_00005357	scaffold01745:1877-4259	XLOC_003178	2	5.50122	81.0974	2383	GO:0003824	Yes	0	0	catalytic activity;	#N/A	218
TCONS_00005363	scaffold01755:18736-21347	XLOC_003182	3	70.2057	1034.95	2612	#N/A	No	#N/A	#N/A	#N/A	#N/A	398
TCONS_00005375	scaffold01755:89877-93683	XLOC_003188	2	14.2796	210.506	3807	#N/A	No	#N/A	#N/A	#N/A	#N/A	537.5
TCONS_00005392	scaffold01761:69558-69927	XLOC_003198	2	2.94148	43.3625	370	#N/A	No	#N/A	#N/A	#N/A	#N/A	305
TCONS_00005405	scaffold01778:161337-163774	XLOC_003207	5	9.64176	142.136	2438	#N/A	No	#N/A	#N/A	#N/A	#N/A	251
TCONS_00005472	scaffold01805:210662-211376	XLOC_003251	2	3.01606	44.4618	715	#N/A	No	#N/A	#N/A	#N/A	#N/A	226
TCONS_00005500	scaffold01842:109443-109829	XLOC_003272	2	6.69088	98.6349	387	#N/A	No	#N/A	#N/A	#N/A	#N/A	331.5
TCONS_00005531	scaffold01894:5924-6054	XLOC_003285	1	184.695	2722.71	131	#N/A	No	#N/A	#N/A	#N/A	#N/A	#N/A
TCONS_00005534	scaffold01895:26288-27355	XLOC_003287	2	3.76339	55.4788	1068	#N/A	No	#N/A	#N/A	#N/A	#N/A	266
TCONS_00005578	scaffold01928:11391-11596	XLOC_003313	1	88.7118	1307.76	206	#N/A	No	#N/A	#N/A	#N/A	#N/A	231
TCONS_00005636	scaffold01945:292889-293794	XLOC_003345	2	5.69945	84.0196	906	#N/A	No	#N/A	#N/A	#N/A	#N/A	318.5
TCONS_00005693	scaffold01945:187048-187968	XLOC_003383	3	192.233	2833.85	921	GO:0001510,GO:0006412,GO:0019898,GO:0005730,GO:0003735,GO:0035264,GO:0042254,GO:0042788,GO:0008201,GO:0009853,GO:0008283,GO:0003682,GO:0022625,GO:0031589	Yes	RNA methylation; translation; multicellular organism growth; ribosome biogenesis; photorespiration; cell proliferation; cell-substrate adhesion;	extrinsic to membrane; nucleolus; polysomal ribosome; cytosolic large ribosomal subunit;	structural constituent of ribosome; heparin binding; chromatin binding;	#N/A	353
TCONS_00005751	scaffold01963:8376-8488	XLOC_003423	1	251.615	3709.23	113	GO:0016655,GO:0048038,GO:0016021,GO:0019684,GO:0009535,GO:0055114	Yes	photosynthesis, light reaction; oxidation-reduction process;	integral to membrane; chloroplast thylakoid membrane;	oxidoreductase activity, acting on NAD(P)H, quinone or similar compound as acceptor; quinone binding;	0	221
TCONS_00005762	scaffold02017:18734-22194	XLOC_003433	3	9.93268	146.425	3461	#N/A	No	#N/A	#N/A	#N/A	#N/A	234.5
TCONS_00005902	scaffold02095:53051-54128	XLOC_003502	2	51.9334	765.586	1078	GO:0005829,GO:0008270,GO:0019370,GO:0006260,GO:0051567,GO:0006508,GO:0008237,GO:0009507,GO:0008283,GO:0006306	Yes	leukotriene biosynthetic process; DNA replication; histone H3-K9 methylation; proteolysis; cell proliferation; DNA methylation;	cytosol; chloroplast;	zinc ion binding; metallopeptidase activity;	#N/A	249.5
TCONS_00005903	scaffold02095:83262-83370	XLOC_003503	1	336.323	4957.98	109	#N/A	No	#N/A	#N/A	#N/A	#N/A	154
TCONS_00005907	scaffold02096:7863-8382	XLOC_003507	1	4.33706	63.9356	520	GO:0009734	Yes	auxin mediated signaling pathway;	0	0	#N/A	248
TCONS_00005915	scaffold02113:1476-1657	XLOC_003510	1	67.2014	990.663	182	#N/A	No	#N/A	#N/A	#N/A	#N/A	#N/A
TCONS_00005921	scaffold02120:198580-198807	XLOC_003514	1	47.5408	700.832	228	#N/A	No	#N/A	#N/A	#N/A	#N/A	242
TCONS_00005942	scaffold02174:4413-4824	XLOC_003530	1	6.40629	94.4396	412	#N/A	No	#N/A	#N/A	#N/A	#N/A	353
TCONS_00005943	scaffold02177:5401-6440	XLOC_003531	1	4.89625	72.179	1040	#N/A	No	#N/A	#N/A	#N/A	#N/A	278
TCONS_00005944	scaffold02177:6594-7012	XLOC_003532	1	4.22998	62.3571	419	#N/A	No	#N/A	#N/A	#N/A	#N/A	311
TCONS_00005975	scaffold02196:346685-348798	XLOC_003553	4	812.549	11978.4	2114	#N/A	No	#N/A	#N/A	#N/A	#N/A	305
TCONS_00006054	scaffold02236:678-893	XLOC_003591	2	113.32	1670.53	216	#N/A	No	#N/A	#N/A	#N/A	#N/A	206
TCONS_00006057	scaffold02242:48385-48855	XLOC_003593	2	6.98447	102.963	471	#N/A	No	#N/A	#N/A	#N/A	#N/A	350
TCONS_00006088	scaffold02250:25655-25771	XLOC_003609	1	276.711	4079.2	117	#N/A	No	#N/A	#N/A	#N/A	#N/A	209
TCONS_00006093	scaffold02255:67539-68000	XLOC_003614	1	2.72333	40.1466	462	#N/A	No	#N/A	#N/A	#N/A	#N/A	470.5
TCONS_00006134	scaffold02264:107888-109556	XLOC_003632	2	2.83193	41.7474	1669	#N/A	No	#N/A	#N/A	#N/A	#N/A	291.5
TCONS_00006183	scaffold02264:512716-514030	XLOC_003658	3	2.74841	40.5162	1315	GO:0009414,GO:0009409,GO:0042538,GO:0009737,GO:0016021	Yes	response to water deprivation; response to cold; hyperosmotic salinity response; response to abscisic acid stimulus;	integral to membrane;	0	#N/A	450.5
TCONS_00006184	scaffold02264:512745-514030	XLOC_003658	3	49.4366	728.78	1286	GO:0009414,GO:0009409,GO:0042538,GO:0009737,GO:0016021	Yes	response to water deprivation; response to cold; hyperosmotic salinity response; response to abscisic acid stimulus;	integral to membrane;	0	#N/A	473
TCONS_00006291	scaffold02264:267047-268555	XLOC_003721	3	5.32667	78.5241	1509	#N/A	No	#N/A	#N/A	#N/A	#N/A	322
TCONS_00006295	scaffold02264:298222-298692	XLOC_003723	2	3.53691	52.14	471	#N/A	No	#N/A	#N/A	#N/A	#N/A	228.5
TCONS_00006338	scaffold02264:514746-516381	XLOC_003740	2	2.35626	34.7352	1636	GO:0005654,GO:0070979,GO:0008270,GO:0051437,GO:0005680,GO:0051436,GO:0051301,GO:0005829,GO:0004842,GO:0031145,GO:0007094	Yes	protein K11-linked ubiquitination; positive regulation of ubiquitin-protein ligase activity involved in mitotic cell cycle; negative regulation of ubiquitin-protein ligase activity involved in mitotic cell cycle; cell division; anaphase-promoting complex-dependent proteasomal ubiquitin-dependent protein catabolic process; mitotic spindle assembly checkpoint;	nucleoplasm; anaphase-promoting complex; cytosol;	zinc ion binding; ubiquitin-protein ligase activity;	#N/A	228.5
TCONS_00006411	scaffold02264:2542-3079	XLOC_003772	1	2.7355	40.3259	538	#N/A	No	#N/A	#N/A	#N/A	#N/A	302.5
TCONS_00006412	scaffold02264:362741-363570	XLOC_003773	1	3.58184	52.8024	830	#N/A	No	#N/A	#N/A	#N/A	#N/A	380
TCONS_00006413	scaffold02264:384254-384629	XLOC_003774	1	6.37045	93.9113	376	GO:0009615,GO:0005515,GO:0005525,GO:0034340,GO:0005829,GO:0007165,GO:0045071,GO:0034342,GO:0048471,GO:0003924,GO:0005634	Yes	response to virus; response to type I interferon; signal transduction; negative regulation of viral genome replication; response to type III interferon;	cytosol; perinuclear region of cytoplasm; nucleus;	protein binding; GTP binding; GTPase activity;	#N/A	316
TCONS_00006424	scaffold02288:130174-130253	XLOC_003781	1	1201.91	17718.2	80	#N/A	No	#N/A	#N/A	#N/A	#N/A	#N/A
TCONS_00006471	scaffold02307:267230-270325	XLOC_003811	10	5.09905	75.1687	3096	GO:0044424	Yes	0	intracellular part;	0	#N/A	239
TCONS_00006472	scaffold02307:267235-270325	XLOC_003811	9	2.00799	29.6011	3091	GO:0044424	Yes	0	intracellular part;	0	#N/A	239
TCONS_00006500	scaffold02307:494388-494851	XLOC_003827	1	12.0425	177.526	464	#N/A	No	#N/A	#N/A	#N/A	#N/A	241.5
TCONS_00006501	scaffold02307:494965-495192	XLOC_003828	1	54.2589	799.868	228	#N/A	No	#N/A	#N/A	#N/A	#N/A	175
TCONS_00006502	scaffold02307:498914-499881	XLOC_003829	1	5.27623	77.7805	968	GO:0009957,GO:0035196,GO:0009616,GO:0010050,GO:0010267,GO:0005515,GO:0016301,GO:0005634,GO:0005886	Yes	epidermal cell fate specification; production of miRNAs involved in gene silencing by miRNA; virus induced gene silencing; vegetative phase change; production of ta-siRNAs involved in RNA interference;	nucleus; plasma membrane;	protein binding; kinase activity;	#N/A	280
TCONS_00006530	scaffold02307:398219-398787	XLOC_003848	2	5.63663	83.0935	569	#N/A	No	#N/A	#N/A	#N/A	#N/A	402
TCONS_00006537	scaffold02307:494370-495191	XLOC_003853	2	3.12642	46.0887	822	#N/A	No	#N/A	#N/A	#N/A	#N/A	241.5
TCONS_00006545	scaffold02335:9059-9788	XLOC_003860	3	989.737	14590.4	730	GO:0009496,GO:0031348,GO:0006098,GO:0009595,GO:0009941,GO:0005515,GO:0009867,GO:0009697,GO:0009862,GO:0045158,GO:0046028,GO:0010363,GO:0010310,GO:0010207,GO:0010200,GO:0080167,GO:0009767,GO:0043900,GO:0006612,GO:0050832,GO:0042742,GO:0016021,GO:0046872,GO:0051537,GO:0000165,GO:0009512,GO:0010196,GO:0009409,GO:0009657,GO:0008121,GO:0009535,GO:0005886,GO:0006364	Yes	negative regulation of defense response; pentose-phosphate shunt; detection of biotic stimulus; jasmonic acid mediated signaling pathway; salicylic acid biosynthetic process; systemic acquired resistance, salicylic acid mediated signaling pathway; regulation of plant-type hypersensitive response; regulation of hydrogen peroxide metabolic process; photosystem II assembly; response to chitin; respo…	chloroplast envelope; integral to membrane; cytochrome b6f complex; chloroplast thylakoid membrane; plasma membrane;	plastoquinol--plastocyanin reductase activity; protein binding; electron transporter, transferring electrons within cytochrome b6/f complex of photosystem II activity; electron transporter, transferring electrons from cytochrome b6/f complex of photosystem II activity; metal ion binding; 2 iron, 2 sulfur cluster binding; ubiquinol-cytochrome-c reductase activity;	#N/A	305
TCONS_00006550	scaffold02354:46339-46431	XLOC_003865	1	81.9079	1207.46	93	#N/A	No	#N/A	#N/A	#N/A	#N/A	225
TCONS_00006551	scaffold02354:166049-166470	XLOC_003866	1	8.89143	131.075	422	GO:0003676	Yes	0	0	nucleic acid binding;	#N/A	439
TCONS_00006572	scaffold02380:21611-34173	XLOC_003882	3	4.05021	59.7069	12563	GO:0009987,GO:0044238,GO:0043170,GO:0016787	Yes	cellular process; primary metabolic process; macromolecule metabolic process;	0	hydrolase activity;	#N/A	374
TCONS_00006573	scaffold02380:4897-5238	XLOC_003883	1	5.8767	86.6325	342	#N/A	No	#N/A	#N/A	#N/A	#N/A	287
TCONS_00006593	scaffold02415:218641-228939	XLOC_003894	2	833.078	12281	10299	#N/A	No	#N/A	#N/A	#N/A	#N/A	254
TCONS_00006654	scaffold02421:593332-596197	XLOC_003927	2	408.933	6028.36	2866	#N/A	No	#N/A	#N/A	#N/A	#N/A	221
TCONS_00006655	scaffold02421:595779-596197	XLOC_003927	1	48.944	721.518	419	#N/A	No	#N/A	#N/A	#N/A	#N/A	239
TCONS_00006672	scaffold02421:741288-742016	XLOC_003938	2	3.30543	48.7277	729	#N/A	No	#N/A	#N/A	#N/A	#N/A	263.5
TCONS_00006695	scaffold02421:970462-974851	XLOC_003952	5	17.5326	258.46	4390	GO:0034976,GO:0008320,GO:0030134,GO:0006886,GO:0005773,GO:0005789,GO:0005794	Yes	response to endoplasmic reticulum stress; intracellular protein transport;	ER to Golgi transport vesicle; vacuole; endoplasmic reticulum membrane; Golgi apparatus;	protein transmembrane transporter activity;	#N/A	256
TCONS_00006765	scaffold02421:679806-682321	XLOC_004001	2	25.3669	373.951	2516	#N/A	No	#N/A	#N/A	#N/A	#N/A	282
TCONS_00006811	scaffold02421:433832-434104	XLOC_004032	1	50.0385	737.653	273	#N/A	No	#N/A	#N/A	#N/A	#N/A	266
TCONS_00006812	scaffold02421:692031-692911	XLOC_004033	1	15.231	224.53	881	#N/A	No	#N/A	#N/A	#N/A	#N/A	251
TCONS_00006813	scaffold02421:939321-939734	XLOC_004034	1	7.31782	107.877	414	#N/A	No	#N/A	#N/A	#N/A	#N/A	253.5
TCONS_00006899	scaffold02431:366903-369103	XLOC_004089	2	19.1069	281.669	2201	#N/A	No	#N/A	#N/A	#N/A	#N/A	240
TCONS_00006900	scaffold02431:366903-369237	XLOC_004089	2	29.8002	439.305	2335	#N/A	No	#N/A	#N/A	#N/A	#N/A	240
TCONS_00006901	scaffold02431:366903-369237	XLOC_004089	2	6.24885	92.1187	2335	#N/A	No	#N/A	#N/A	#N/A	#N/A	240
TCONS_00006915	scaffold02431:481067-483034	XLOC_004099	4	35.0538	516.753	1968	GO:0001510,GO:0005829,GO:0034968,GO:0042991,GO:0031429,GO:0006364,GO:0009909,GO:0034513,GO:0009535,GO:0031120	Yes	RNA methylation; histone lysine methylation; transcription factor import into nucleus; rRNA processing; regulation of flower development; snRNA pseudouridine synthesis;	cytosol; box H/ACA snoRNP complex; chloroplast thylakoid membrane;	box H/ACA snoRNA binding;	#N/A	347
TCONS_00006918	scaffold02431:55-513	XLOC_004101	1	4.42491	65.2307	459	GO:0003677,GO:0006306	Yes	DNA methylation;	0	DNA binding;	#N/A	198
TCONS_00006919	scaffold02431:354102-354365	XLOC_004102	1	7.33725	108.164	264	#N/A	No	#N/A	#N/A	#N/A	#N/A	293
TCONS_00006921	scaffold02431:435512-435654	XLOC_004104	1	122.492	1805.73	143	#N/A	No	#N/A	#N/A	#N/A	#N/A	#N/A
TCONS_00006922	scaffold02431:445961-446234	XLOC_004105	1	10.6887	157.57	274	#N/A	No	#N/A	#N/A	#N/A	#N/A	234
TCONS_00006951	scaffold02436:1322-1544	XLOC_004120	1	22.0888	325.626	223	#N/A	No	#N/A	#N/A	#N/A	#N/A	242
TCONS_00006967	scaffold02460:12932-13505	XLOC_004134	2	5.50265	81.1185	574	#N/A	No	#N/A	#N/A	#N/A	#N/A	233
TCONS_00007079	scaffold02487:244-574	XLOC_004196	1	8.8193	130.011	331	#N/A	No	#N/A	#N/A	#N/A	#N/A	254
TCONS_00007084	scaffold02512:55089-55177	XLOC_004201	1	2430.36	35827.7	89	#N/A	No	#N/A	#N/A	#N/A	#N/A	233
TCONS_00007101	scaffold02526:213286-213418	XLOC_004211	1	150.09	2212.58	133	GO:0003899,GO:0006351,GO:0003677,GO:0009507	Yes	transcription, DNA-dependent;	chloroplast;	DNA-directed RNA polymerase activity; DNA binding;	#N/A	109
TCONS_00007108	scaffold02538:105298-107816	XLOC_004216	2	4.49931	66.3274	2519	#N/A	No	#N/A	#N/A	#N/A	#N/A	264
TCONS_00007162	scaffold02538:265886-267943	XLOC_004253	2	8.50481	125.375	2058	#N/A	No	#N/A	#N/A	#N/A	#N/A	582
TCONS_00007203	scaffold02538:229766-230104	XLOC_004271	1	6.12846	90.344	339	#N/A	No	#N/A	#N/A	#N/A	#N/A	218
TCONS_00007204	scaffold02538:384245-384466	XLOC_004272	1	15.7568	232.282	222	#N/A	No	#N/A	#N/A	#N/A	#N/A	246.5
TCONS_00007205	scaffold02538:537092-537519	XLOC_004273	1	4.23399	62.4161	428	GO:0071396,GO:0004674,GO:0010480,GO:0010150,GO:0009414,GO:0009697,GO:0019199,GO:0010363,GO:0010200,GO:0031348,GO:0007169,GO:0009570,GO:0050832,GO:0010075,GO:0048229,GO:0005829,GO:0010204,GO:0016045,GO:0016049,GO:0009867,GO:0002764,GO:0033612,GO:0042742,GO:0051607,GO:0006612,GO:0006898,GO:0010310,GO:0005886,GO:0052544,GO:0043621,GO:0009862,GO:0005524,GO:0009934,GO:0060548,GO:0065008,GO:0007389,GO:…	Yes	cellular response to lipid; microsporocyte differentiation; leaf senescence; response to water deprivation; salicylic acid biosynthetic process; regulation of plant-type hypersensitive response; response to chitin; negative regulation of defense response; transmembrane receptor protein tyrosine kinase signaling pathway; defense response to fungus; regulation of meristem growth; gametophyte develo…	chloroplast stroma; cytosol; plasma membrane; nucleus; endosome;	protein serine/threonine kinase activity; transmembrane receptor protein kinase activity; receptor serine/threonine kinase binding; protein self-association; ATP binding; beta-amylase activity;	#N/A	225
TCONS_00007211	scaffold02544:7074-7693	XLOC_004276	1	6.72565	99.1476	620	#N/A	No	#N/A	#N/A	#N/A	#N/A	259.5
TCONS_00007215	scaffold02550:24465-24601	XLOC_004278	1	106.398	1568.49	137	#N/A	No	#N/A	#N/A	#N/A	#N/A	230
TCONS_00007392	scaffold02618:245416-246171	XLOC_004379	1	6.24363	92.0417	756	#N/A	No	#N/A	#N/A	#N/A	#N/A	455
TCONS_00007412	scaffold02628:4842-4910	XLOC_004394	1	2781.84	41009	69	#N/A	No	#N/A	#N/A	#N/A	#N/A	#N/A
TCONS_00007413	scaffold02628:10431-10667	XLOC_004395	1	25.2454	372.16	237	#N/A	No	#N/A	#N/A	#N/A	#N/A	251
TCONS_00007422	scaffold02630:37980-38196	XLOC_004404	1	14.3953	212.211	217	#N/A	No	#N/A	#N/A	#N/A	#N/A	227
TCONS_00007426	scaffold02631:25006-26657	XLOC_004407	3	2.99433	44.1415	1652	#N/A	No	#N/A	#N/A	#N/A	#N/A	271
TCONS_00007427	scaffold02631:33139-34041	XLOC_004408	3	2.59004	38.1816	903	#N/A	No	#N/A	#N/A	#N/A	#N/A	356
TCONS_00007441	scaffold02631:34247-34523	XLOC_004419	1	6.50006	95.8219	277	#N/A	No	#N/A	#N/A	#N/A	#N/A	384
TCONS_00007446	scaffold02635:2289-2388	XLOC_004421	1	216.747	3195.22	100	#N/A	No	#N/A	#N/A	#N/A	#N/A	112
TCONS_00007456	scaffold02644:67012-67184	XLOC_004430	1	22.1781	326.943	173	GO:0006511,GO:0004221,GO:0030512,GO:0035520,GO:0030509,GO:0046332,GO:0060389,GO:0004197,GO:0000956,GO:0004843,GO:0005160,GO:0005737,GO:0005634	Yes	ubiquitin-dependent protein catabolic process; negative regulation of transforming growth factor beta receptor signaling pathway; monoubiquitinated protein deubiquitination; BMP signaling pathway; pathway-restricted SMAD protein phosphorylation; nuclear-transcribed mRNA catabolic process;	cytoplasm; nucleus;	ubiquitin thiolesterase activity; SMAD binding; cysteine-type endopeptidase activity; ubiquitin-specific protease activity; transforming growth factor beta receptor binding;	#N/A	254
TCONS_00007504	scaffold02658:353024-354051	XLOC_004456	3	623.868	9196.87	1028	#N/A	No	#N/A	#N/A	#N/A	#N/A	326
TCONS_00007505	scaffold02658:353024-354051	XLOC_004456	2	36.5778	539.22	1028	#N/A	No	#N/A	#N/A	#N/A	#N/A	326
TCONS_00007588	scaffold02658:3378-4470	XLOC_004501	2	3.88378	57.2535	1093	#N/A	No	#N/A	#N/A	#N/A	#N/A	239.5
TCONS_00007590	scaffold02658:3378-5483	XLOC_004501	2	5.60832	82.6762	2106	#N/A	No	#N/A	#N/A	#N/A	#N/A	239.5
TCONS_00007592	scaffold02658:8942-9659	XLOC_004501	1	38.0488	560.904	718	#N/A	No	#N/A	#N/A	#N/A	#N/A	248
TCONS_00007678	scaffold02658:668769-671496	XLOC_004546	3	56.8324	837.807	2728	#N/A	No	#N/A	#N/A	#N/A	#N/A	266
TCONS_00007679	scaffold02658:668769-671890	XLOC_004546	3	48.2955	711.958	3122	#N/A	No	#N/A	#N/A	#N/A	#N/A	266
TCONS_00007730	scaffold02658:10510-10723	XLOC_004571	1	134.264	1979.28	214	#N/A	No	#N/A	#N/A	#N/A	#N/A	350
TCONS_00007731	scaffold02658:15714-15845	XLOC_004572	1	119.609	1763.23	132	#N/A	No	#N/A	#N/A	#N/A	#N/A	#N/A
TCONS_00007732	scaffold02658:903555-903706	XLOC_004573	1	19.4554	286.806	152	#N/A	No	#N/A	#N/A	#N/A	#N/A	195
TCONS_00007733	scaffold02658:964809-965274	XLOC_004574	1	7.25258	106.915	466	#N/A	No	#N/A	#N/A	#N/A	#N/A	242
TCONS_00007734	scaffold02658:1067606-1068023	XLOC_004575	1	23.1935	341.912	418	#N/A	No	#N/A	#N/A	#N/A	#N/A	245
TCONS_00007738	scaffold02660:1-254	XLOC_004579	1	9.99082	147.282	254	#N/A	No	#N/A	#N/A	#N/A	#N/A	284
TCONS_00007794	scaffold02688:454876-454935	XLOC_004607	1	4364.81	64344.7	60	#N/A	No	#N/A	#N/A	#N/A	#N/A	151
TCONS_00007824	scaffold02717:171006-172132	XLOC_004630	2	29.8161	439.54	1127	#N/A	No	#N/A	#N/A	#N/A	#N/A	595
TCONS_00007841	scaffold02721:32572-33026	XLOC_004641	2	14.3409	211.409	455	#N/A	No	#N/A	#N/A	#N/A	#N/A	224
TCONS_00007842	scaffold02721:6688-7418	XLOC_004642	1	5.82582	85.8824	731	GO:0003723,GO:0006397,GO:0000966,GO:0005739,GO:0005515	Yes	mRNA processing; RNA 5'-end processing;	mitochondrion;	RNA binding; protein binding;	#N/A	287
TCONS_00007843	scaffold02721:45176-45401	XLOC_004643	1	78.6631	1159.63	226	GO:0016757,GO:0004016,GO:0009793,GO:0006397,GO:0005739	Yes	embryo development ending in seed dormancy; mRNA processing;	mitochondrion;	transferase activity, transferring glycosyl groups; adenylate cyclase activity;	#N/A	178
TCONS_00007844	scaffold02721:49158-49218	XLOC_004644	1	199656	2.94326e+06	61	#N/A	No	#N/A	#N/A	#N/A	#N/A	210
TCONS_00007857	scaffold02745:51-1096	XLOC_004655	3	9.05737	133.521	1046	GO:0009630,GO:0009880,GO:0051645,GO:0010431,GO:0060151,GO:0030742,GO:0030048,GO:0017137,GO:0051646,GO:0090436,GO:0051301,GO:0048767,GO:0005777,GO:0010090,GO:0048467,GO:0042802,GO:0003774,GO:0045595,GO:0007062,GO:0006606,GO:0010072,GO:0016459	Yes	gravitropism; embryonic pattern specification; Golgi localization; seed maturation; peroxisome localization; actin filament-based movement; mitochondrion localization; leaf pavement cell development; cell division; root hair elongation; trichome morphogenesis; gynoecium development; regulation of cell differentiation; sister chromatid cohesion; protein import into nucleus; primary shoot apical me…	peroxisome; myosin complex;	GTP-dependent protein binding; Rab GTPase binding; identical protein binding; motor activity;	#N/A	355
TCONS_00007858	scaffold02745:2433-2745	XLOC_004656	2	54.0693	797.073	313	#N/A	No	#N/A	#N/A	#N/A	#N/A	192
TCONS_00007860	scaffold02751:44334-44436	XLOC_004658	1	482.928	7119.18	103	#N/A	No	#N/A	#N/A	#N/A	#N/A	219
TCONS_00007887	scaffold02765:388740-388807	XLOC_004676	1	2748.88	40523.2	68	#N/A	No	#N/A	#N/A	#N/A	#N/A	#N/A
TCONS_00007973	scaffold02801:8514-8741	XLOC_004726	1	22.4234	330.559	228	#N/A	No	#N/A	#N/A	#N/A	#N/A	267.5
TCONS_00007974	scaffold02801:105425-105513	XLOC_004727	1	487.427	7185.5	89	#N/A	No	#N/A	#N/A	#N/A	#N/A	224
TCONS_00007991	scaffold02811:51445-51805	XLOC_004737	1	4.13222	60.916	361	#N/A	No	#N/A	#N/A	#N/A	#N/A	383
TCONS_00007992	scaffold02813:766-1461	XLOC_004738	1	11.5769	170.664	696	#N/A	No	#N/A	#N/A	#N/A	#N/A	224
TCONS_00008015	scaffold02815:8944-9112	XLOC_004752	1	7.98883	117.769	169	#N/A	No	#N/A	#N/A	#N/A	#N/A	266
TCONS_00008092	scaffold02831:170089-179471	XLOC_004796	5	15.5037	228.551	9383	GO:0044424,GO:0003677,GO:0046983	Yes	0	intracellular part;	DNA binding; protein dimerization activity;	#N/A	1274
TCONS_00008102	scaffold02831:300118-300693	XLOC_004801	2	3.31148	48.8168	576	#N/A	No	#N/A	#N/A	#N/A	#N/A	273.5
TCONS_00008113	scaffold02831:174250-176165	XLOC_004810	2	30.8987	455.499	1916	#N/A	No	#N/A	#N/A	#N/A	#N/A	287
TCONS_00008127	scaffold02844:28267-28972	XLOC_004822	2	22.5583	332.548	706	#N/A	No	#N/A	#N/A	#N/A	#N/A	281.5
TCONS_00008133	scaffold02844:60762-61029	XLOC_004826	1	14.3657	211.775	268	#N/A	No	#N/A	#N/A	#N/A	#N/A	369
TCONS_00008187	scaffold02853:503235-503788	XLOC_004859	2	15.2341	224.576	554	#N/A	No	#N/A	#N/A	#N/A	#N/A	253
TCONS_00008193	scaffold02853:40665-40777	XLOC_004865	1	562.166	8287.28	113	GO:0046933,GO:0015991,GO:0042777,GO:0045261,GO:0009535,GO:0005524	Yes	ATP hydrolysis coupled proton transport; plasma membrane ATP synthesis coupled proton transport;	proton-transporting ATP synthase complex, catalytic core F(1); chloroplast thylakoid membrane;	proton-transporting ATP synthase activity, rotational mechanism; ATP binding;	#N/A	#N/A
TCONS_00008194	scaffold02853:350406-350617	XLOC_004866	1	24.6924	364.008	212	#N/A	No	#N/A	#N/A	#N/A	#N/A	290
TCONS_00008195	scaffold02853:555163-556991	XLOC_004867	1	4.57336	67.4191	1829	#N/A	No	#N/A	#N/A	#N/A	#N/A	213.5
TCONS_00008196	scaffold02853:557073-558043	XLOC_004868	1	2.77892	40.966	971	#N/A	No	#N/A	#N/A	#N/A	#N/A	212
TCONS_00008197	scaffold02853:567459-567788	XLOC_004869	1	3.31152	48.8175	330	#N/A	No	#N/A	#N/A	#N/A	#N/A	243.5
TCONS_00008198	scaffold02853:581198-581303	XLOC_004870	1	185.56	2735.47	106	#N/A	No	#N/A	#N/A	#N/A	#N/A	227
TCONS_00008199	scaffold02853:600169-600461	XLOC_004871	1	62.2954	918.34	293	#N/A	No	#N/A	#N/A	#N/A	#N/A	248
TCONS_00008200	scaffold02853:601094-601208	XLOC_004872	1	165.124	2434.21	115	#N/A	No	#N/A	#N/A	#N/A	#N/A	#N/A
TCONS_00008201	scaffold02853:661433-662238	XLOC_004873	1	4.71331	69.4823	806	GO:0044464,GO:0043531	Yes	0	cell part;	ADP binding;	#N/A	338
TCONS_00008239	scaffold02866:17873-18875	XLOC_004893	2	16.3664	241.268	1003	#N/A	No	#N/A	#N/A	#N/A	#N/A	230
TCONS_00008321	scaffold02871:259038-259133	XLOC_004937	1	183.165	2700.16	96	#N/A	No	#N/A	#N/A	#N/A	#N/A	109
TCONS_00008322	scaffold02871:260302-260361	XLOC_004938	1	6946.14	102398	60	#N/A	No	#N/A	#N/A	#N/A	#N/A	#N/A
TCONS_00008323	scaffold02871:345391-345747	XLOC_004939	1	5.27437	77.7532	357	#N/A	No	#N/A	#N/A	#N/A	#N/A	301
TCONS_00008324	scaffold02872:94932-95415	XLOC_004940	1	97.1939	1432.8	484	#N/A	No	#N/A	#N/A	#N/A	#N/A	224
TCONS_00008331	scaffold02882:1106-1825	XLOC_004947	2	8.199	120.867	720	#N/A	No	#N/A	#N/A	#N/A	#N/A	219
TCONS_00008384	scaffold02892:271099-272866	XLOC_004983	2	9.82909	144.898	1768	#N/A	No	#N/A	#N/A	#N/A	#N/A	293
TCONS_00008557	scaffold02892:379657-380067	XLOC_005075	1	27.2368	401.516	411	#N/A	No	#N/A	#N/A	#N/A	#N/A	252
TCONS_00008581	scaffold02895:165524-166278	XLOC_005088	3	22.3596	329.619	755	#N/A	No	#N/A	#N/A	#N/A	#N/A	374
TCONS_00008600	scaffold02895:424248-427378	XLOC_005100	5	9.93964	146.527	3131	GO:0003676,GO:0004523	Yes	0	0	nucleic acid binding; ribonuclease H activity;	#N/A	450
TCONS_00008649	scaffold02899:1-335	XLOC_005127	1	7.92834	116.877	335	#N/A	No	#N/A	#N/A	#N/A	#N/A	254.5
TCONS_00008650	scaffold02899:1376-1582	XLOC_005128	1	13.0743	192.737	207	#N/A	No	#N/A	#N/A	#N/A	#N/A	326
TCONS_00008658	scaffold02903:73750-84384	XLOC_005132	4	14.6917	216.58	10635	GO:0016298,GO:0010103,GO:0009751,GO:0042538,GO:0005615,GO:0050525,GO:0004091,GO:0010226,GO:0090406	Yes	stomatal complex morphogenesis; response to salicylic acid stimulus; hyperosmotic salinity response; response to lithium ion;	extracellular space; pollen tube;	lipase activity; cutinase activity; carboxylesterase activity;	#N/A	218
TCONS_00008659	scaffold02903:82154-84384	XLOC_005132	5	20.3373	299.806	2231	GO:0016298,GO:0010103,GO:0009751,GO:0042538,GO:0005615,GO:0050525,GO:0004091,GO:0010226,GO:0090406	Yes	stomatal complex morphogenesis; response to salicylic acid stimulus; hyperosmotic salinity response; response to lithium ion;	extracellular space; pollen tube;	lipase activity; cutinase activity; carboxylesterase activity;	#N/A	524
TCONS_00008660	scaffold02903:87732-89774	XLOC_005133	5	4.95531	73.0497	2043	GO:0010103,GO:0016298,GO:0048518,GO:0009873,GO:0050832,GO:0042742,GO:0005576,GO:0009751,GO:0042538,GO:0009814,GO:0004091,GO:0010226	Yes	stomatal complex morphogenesis; positive regulation of biological process; ethylene mediated signaling pathway; defense response to fungus; defense response to bacterium; response to salicylic acid stimulus; hyperosmotic salinity response; defense response, incompatible interaction; response to lithium ion;	extracellular region;	lipase activity; carboxylesterase activity;	#N/A	452
TCONS_00008676	scaffold02903:62522-62662	XLOC_005145	1	26.5352	391.174	141	#N/A	No	#N/A	#N/A	#N/A	#N/A	242
TCONS_00008677	scaffold02903:92281-92499	XLOC_005146	1	4.34991	64.1251	219	GO:0042538,GO:0004091,GO:0010226,GO:0010103,GO:0009751,GO:0005576,GO:0016556	Yes	hyperosmotic salinity response; response to lithium ion; stomatal complex morphogenesis; response to salicylic acid stimulus; mRNA modification;	extracellular region;	carboxylesterase activity;	#N/A	315
TCONS_00008678	scaffold02903:92652-92885	XLOC_005147	1	4.14818	61.1512	234	GO:0042538,GO:0004091,GO:0010226,GO:0010103,GO:0009751,GO:0005576,GO:0016556	Yes	hyperosmotic salinity response; response to lithium ion; stomatal complex morphogenesis; response to salicylic acid stimulus; mRNA modification;	extracellular region;	carboxylesterase activity;	#N/A	233
TCONS_00008738	scaffold02906:223728-227741	XLOC_005186	4	18.6221	274.522	4014	#N/A	No	#N/A	#N/A	#N/A	#N/A	255
TCONS_00008741	scaffold02906:243540-244198	XLOC_005188	2	3.54604	52.2746	659	#N/A	No	#N/A	#N/A	#N/A	#N/A	275
TCONS_00008762	scaffold02906:244300-244605	XLOC_005196	1	4.24492	62.5773	306	GO:0015095,GO:0016020,GO:0030001	Yes	metal ion transport;	membrane;	magnesium ion transmembrane transporter activity;	#N/A	216.5
TCONS_00008763	scaffold02906:336044-336385	XLOC_005197	1	4.48223	66.0756	342	#N/A	No	#N/A	#N/A	#N/A	#N/A	219
TCONS_00008777	scaffold02911:38940-41894	XLOC_005204	3	7.00013	103.194	2955	#N/A	No	#N/A	#N/A	#N/A	#N/A	224
TCONS_00008778	scaffold02911:38940-41894	XLOC_005204	3	9.09532	134.081	2955	#N/A	No	#N/A	#N/A	#N/A	#N/A	224
TCONS_00008782	scaffold02911:230481-230687	XLOC_005208	1	9.11902	134.43	207	#N/A	No	#N/A	#N/A	#N/A	#N/A	285
TCONS_00008849	scaffold02912:242129-242221	XLOC_005251	1	589.737	8693.72	93	#N/A	No	#N/A	#N/A	#N/A	#N/A	#N/A
TCONS_00008858	scaffold02915:126661-128529	XLOC_005257	2	3.70814	54.6643	1869	#N/A	No	#N/A	#N/A	#N/A	#N/A	266
TCONS_00008898	scaffold02915:12668-13332	XLOC_005285	1	4.39127	64.7348	665	#N/A	No	#N/A	#N/A	#N/A	#N/A	682
TCONS_00008902	scaffold02922:258-1073	XLOC_005289	1	38.0458	560.86	816	GO:0005774,GO:0000184,GO:0006415,GO:0006413,GO:0005654,GO:0005515,GO:0000312,GO:0000028,GO:0001510,GO:0015979,GO:0000056,GO:0006414,GO:0006091,GO:0005794,GO:0005730,GO:0009570,GO:0003677,GO:0006354,GO:0003735,GO:0003723,GO:0019083,GO:0009506,GO:0006614,GO:0005886,GO:0006364,GO:0022627	Yes	nuclear-transcribed mRNA catabolic process, nonsense-mediated decay; translational termination; translational initiation; ribosomal small subunit assembly; RNA methylation; photosynthesis; ribosomal small subunit export from nucleus; translational elongation; generation of precursor metabolites and energy; DNA-dependent transcription, elongation; viral transcription; SRP-dependent cotranslational…	vacuolar membrane; nucleoplasm; plastid small ribosomal subunit; Golgi apparatus; nucleolus; chloroplast stroma; plasmodesma; plasma membrane; cytosolic small ribosomal subunit;	protein binding; DNA binding; structural constituent of ribosome; RNA binding;	#N/A	379
TCONS_00008928	scaffold02932:13299-15376	XLOC_005307	3	52.7617	777.797	2078	#N/A	No	#N/A	#N/A	#N/A	#N/A	344
TCONS_00008929	scaffold02932:16385-16929	XLOC_005308	2	3.18333	46.9276	545	#N/A	No	#N/A	#N/A	#N/A	#N/A	366.5
TCONS_00008930	scaffold02932:16385-16929	XLOC_005308	2	11.2286	165.528	545	#N/A	No	#N/A	#N/A	#N/A	#N/A	366.5
TCONS_00008932	scaffold02932:16385-16929	XLOC_005308	2	2.57916	38.0211	545	#N/A	No	#N/A	#N/A	#N/A	#N/A	366.5
TCONS_00008993	scaffold02936:56600-58770	XLOC_005335	2	7.7936	114.891	2171	#N/A	No	#N/A	#N/A	#N/A	#N/A	205
TCONS_00009008	scaffold02936:1277-1467	XLOC_005346	1	103.854	1530.99	191	GO:0009941,GO:0000311,GO:0003735,GO:0009570,GO:0006412,GO:0019843,GO:0000166	Yes	translation;	chloroplast envelope; plastid large ribosomal subunit; chloroplast stroma;	structural constituent of ribosome; rRNA binding; nucleotide binding;	#N/A	314
TCONS_00009009	scaffold02936:121469-121792	XLOC_005347	1	2.98275	43.9707	324	#N/A	No	#N/A	#N/A	#N/A	#N/A	325
TCONS_00009011	scaffold02936:123249-123399	XLOC_005349	1	28.3606	418.084	151	#N/A	No	#N/A	#N/A	#N/A	#N/A	233
TCONS_00009022	scaffold02939:65032-65534	XLOC_005353	1	24.1226	355.607	503	#N/A	No	#N/A	#N/A	#N/A	#N/A	347
TCONS_00009023	scaffold02939:65840-66216	XLOC_005354	1	42.9401	633.01	377	#N/A	No	#N/A	#N/A	#N/A	#N/A	224
TCONS_00009058	scaffold02939:210455-211087	XLOC_005365	2	10.1577	149.741	633	#N/A	No	#N/A	#N/A	#N/A	#N/A	302.5
TCONS_00009087	scaffold02939:35643-36698	XLOC_005380	1	8.18312	120.633	1056	#N/A	No	#N/A	#N/A	#N/A	#N/A	354.5
TCONS_00009088	scaffold02939:37577-38734	XLOC_005381	1	2.73464	40.3132	1158	#N/A	No	#N/A	#N/A	#N/A	#N/A	242
TCONS_00009093	scaffold02942:77583-78779	XLOC_005386	2	28.4913	420.01	1197	#N/A	No	#N/A	#N/A	#N/A	#N/A	306
TCONS_00009094	scaffold02942:78170-78848	XLOC_005386	2	126.492	1864.7	679	#N/A	No	#N/A	#N/A	#N/A	#N/A	272
TCONS_00009109	scaffold02943:74041-74487	XLOC_005393	2	14.2766	210.461	447	#N/A	No	#N/A	#N/A	#N/A	#N/A	318.5
TCONS_00009118	scaffold02943:186043-186805	XLOC_005399	2	5.72558	84.4048	763	#N/A	No	#N/A	#N/A	#N/A	#N/A	332
TCONS_00009340	scaffold02943:257413-257926	XLOC_005530	1	11.0972	163.592	514	#N/A	No	#N/A	#N/A	#N/A	#N/A	218
TCONS_00009342	scaffold02943:728461-729064	XLOC_005532	1	8.40063	123.84	604	#N/A	No	#N/A	#N/A	#N/A	#N/A	251
TCONS_00009343	scaffold02943:737491-737632	XLOC_005533	1	52.9479	780.542	142	#N/A	No	#N/A	#N/A	#N/A	#N/A	#N/A
TCONS_00009374	scaffold02949:41913-42244	XLOC_005550	1	3.18263	46.9174	332	#N/A	No	#N/A	#N/A	#N/A	#N/A	383.5
TCONS_00009375	scaffold02949:50419-50732	XLOC_005551	1	6.30623	92.9645	314	#N/A	No	#N/A	#N/A	#N/A	#N/A	240
TCONS_00009399	scaffold02952:44911-49373	XLOC_005558	3	4.4759	65.9824	4463	GO:0010507,GO:0030307,GO:0036092,GO:0009880,GO:0016303,GO:0007131,GO:0008144,GO:0010431,GO:0007155,GO:0000911,GO:0045010,GO:0045132,GO:0033044,GO:0043621,GO:0009407,GO:0042138,GO:0016310,GO:0005737,GO:0009303,GO:0010090,GO:0004674,GO:0042802,GO:0040019,GO:0048765,GO:0010228,GO:0045595,GO:0009887,GO:0000975,GO:0045893,GO:0007062,GO:0005886,GO:2000234,GO:0005634,GO:0005524,GO:0010072,GO:0071555	Yes	negative regulation of autophagy; positive regulation of cell growth; phosphatidylinositol-3-phosphate biosynthetic process; embryonic pattern specification; reciprocal meiotic recombination; seed maturation; cell adhesion; cytokinesis by cell plate formation; actin nucleation; meiotic chromosome segregation; regulation of chromosome organization; toxin catabolic process; meiotic DNA double-stran…	cytoplasm; plasma membrane; nucleus;	1-phosphatidylinositol-3-kinase activity; drug binding; protein self-association; protein serine/threonine kinase activity; identical protein binding; regulatory region DNA binding; ATP binding;	#N/A	281
TCONS_00009403	scaffold02954:935-1177	XLOC_005562	1	15.0206	221.43	243	#N/A	No	#N/A	#N/A	#N/A	#N/A	332
TCONS_00009419	scaffold02959:171375-172315	XLOC_005574	3	11.835	174.468	941	#N/A	No	#N/A	#N/A	#N/A	#N/A	248
TCONS_00009423	scaffold02959:108637-108881	XLOC_005577	1	22.1108	325.951	245	#N/A	No	#N/A	#N/A	#N/A	#N/A	#N/A
TCONS_00009424	scaffold02959:244912-245944	XLOC_005578	1	4.07362	60.0521	1033	#N/A	No	#N/A	#N/A	#N/A	#N/A	266
TCONS_00009488	scaffold02960:81678-82031	XLOC_005613	2	28.8891	425.874	354	#N/A	No	#N/A	#N/A	#N/A	#N/A	184.5
TCONS_00009538	scaffold02960:587047-587811	XLOC_005636	1	3.816	56.2543	765	#N/A	No	#N/A	#N/A	#N/A	#N/A	196
TCONS_00009539	scaffold02960:587047-587817	XLOC_005636	2	9.09481	134.073	771	#N/A	No	#N/A	#N/A	#N/A	#N/A	196
TCONS_00009540	scaffold02960:587047-587818	XLOC_005636	2	13.1481	193.825	772	#N/A	No	#N/A	#N/A	#N/A	#N/A	196
TCONS_00009548	scaffold02960:679959-682263	XLOC_005644	2	7.4451	109.753	2305	#N/A	No	#N/A	#N/A	#N/A	#N/A	707
TCONS_00009555	scaffold02960:428806-429359	XLOC_005650	1	3.65852	53.9328	554	#N/A	No	#N/A	#N/A	#N/A	#N/A	342.5
TCONS_00009556	scaffold02960:584819-585492	XLOC_005651	1	5.11706	75.4341	674	#N/A	No	#N/A	#N/A	#N/A	#N/A	276
TCONS_00009557	scaffold02960:659909-660321	XLOC_005652	1	3.42798	50.5342	413	#N/A	No	#N/A	#N/A	#N/A	#N/A	275
TCONS_00009558	scaffold02960:692079-692378	XLOC_005653	1	5.65465	83.3591	300	#N/A	No	#N/A	#N/A	#N/A	#N/A	257
TCONS_00009587	scaffold02969:107889-108874	XLOC_005668	2	4.03348	59.4603	986	GO:0005777,GO:0031326,GO:0044248,GO:0008610,GO:1901360,GO:0006520,GO:0006796,GO:0016043,GO:0019637,GO:0016491,GO:0046483,GO:0006725,GO:1901575,GO:0055114,GO:0044763,GO:0005975,GO:0046394,GO:0006732,GO:0050896,GO:0019216,GO:0034641,GO:0009507,GO:0006631	Yes	regulation of cellular biosynthetic process; cellular catabolic process; lipid biosynthetic process; organic cyclic compound metabolic process; cellular amino acid metabolic process; phosphate-containing compound metabolic process; cellular component organization; organophosphate metabolic process; heterocycle metabolic process; cellular aromatic compound metabolic process; organic substance cata…	peroxisome; chloroplast;	oxidoreductase activity;	#N/A	254
TCONS_00009615	scaffold02969:94057-94223	XLOC_005686	1	17.66	260.338	167	#N/A	No	#N/A	#N/A	#N/A	#N/A	159
TCONS_00009616	scaffold02969:111624-111976	XLOC_005687	1	2.98347	43.9814	353	GO:0005975,GO:0044237,GO:0016614,GO:0044710	Yes	carbohydrate metabolic process; cellular metabolic process; single-organism metabolic process;	0	oxidoreductase activity, acting on CH-OH group of donors;	#N/A	284
TCONS_00009711	scaffold02977:9332-18940	XLOC_005735	5	8.83834	130.292	9609	GO:0005507,GO:0004129,GO:0055114,GO:0005739,GO:0009651,GO:0009535,GO:0009853	Yes	oxidation-reduction process; response to salt stress; photorespiration;	mitochondrion; chloroplast thylakoid membrane;	copper ion binding; cytochrome-c oxidase activity;	#N/A	224
TCONS_00009712	scaffold02977:9332-29866	XLOC_005735	5	160.387	2364.37	20535	GO:0005507,GO:0004129,GO:0055114,GO:0005739,GO:0009651,GO:0009535,GO:0009853	Yes	oxidation-reduction process; response to salt stress; photorespiration;	mitochondrion; chloroplast thylakoid membrane;	copper ion binding; cytochrome-c oxidase activity;	#N/A	224
TCONS_00009713	scaffold02977:13066-18940	XLOC_005735	4	6.14177	90.5401	5875	GO:0005507,GO:0004129,GO:0055114,GO:0005739,GO:0009651,GO:0009535,GO:0009853	Yes	oxidation-reduction process; response to salt stress; photorespiration;	mitochondrion; chloroplast thylakoid membrane;	copper ion binding; cytochrome-c oxidase activity;	#N/A	266
TCONS_00009739	scaffold02978:193134-194186	XLOC_005749	1	6.99756	103.156	1053	#N/A	No	#N/A	#N/A	#N/A	#N/A	186.5
TCONS_00009758	scaffold02978:50493-51888	XLOC_005757	2	2.79169	41.1543	1396	#N/A	No	#N/A	#N/A	#N/A	#N/A	380
TCONS_00009818	scaffold02993:94522-94970	XLOC_005791	2	6.50253	95.8584	449	#N/A	No	#N/A	#N/A	#N/A	#N/A	423
TCONS_00009820	scaffold02993:91288-93731	XLOC_005793	1	6.25537	92.2148	2444	GO:0005739,GO:0005515	Yes	0	mitochondrion;	protein binding;	#N/A	314
TCONS_00009905	scaffold02994:431800-434556	XLOC_005833	2	59.5587	877.996	2757	#N/A	No	#N/A	#N/A	#N/A	#N/A	248
TCONS_00009918	scaffold02994:500998-501356	XLOC_005841	2	5.97158	88.0312	359	#N/A	No	#N/A	#N/A	#N/A	#N/A	170.5
TCONS_00009984	scaffold02998:39855-40053	XLOC_005878	1	14.8778	219.325	199	#N/A	No	#N/A	#N/A	#N/A	#N/A	268.5
TCONS_00010049	scaffold03000:114121-114373	XLOC_005919	1	4.26117	62.8169	253	#N/A	No	#N/A	#N/A	#N/A	#N/A	245
TCONS_00010050	scaffold03000:232254-232712	XLOC_005920	1	2.71467	40.0188	459	#N/A	No	#N/A	#N/A	#N/A	#N/A	290
TCONS_00010051	scaffold03001:2035-2567	XLOC_005921	2	14.3106	210.963	533	#N/A	No	#N/A	#N/A	#N/A	#N/A	413
TCONS_00010115	scaffold03025:148738-149502	XLOC_005953	3	11.3885	167.885	765	GO:0005829,GO:0005773,GO:0016787,GO:0005515	Yes	0	cytosol; vacuole;	hydrolase activity; protein binding;	#N/A	257.5
TCONS_00010135	scaffold03038:2-1069	XLOC_005965	2	17.5155	258.208	1068	#N/A	No	#N/A	#N/A	#N/A	#N/A	457
TCONS_00010137	scaffold03038:12987-13781	XLOC_005967	1	4.07505	60.0731	795	GO:0050896,GO:0044464,GO:0043531	Yes	response to stimulus;	cell part;	ADP binding;	#N/A	338
TCONS_00010157	scaffold03047:15-993	XLOC_005983	2	15.8688	233.932	979	GO:0016787	Yes	0	0	hydrolase activity;	#N/A	258.5
TCONS_00010335	scaffold03049:676510-676796	XLOC_006083	1	9.28528	136.881	287	#N/A	No	#N/A	#N/A	#N/A	#N/A	244
TCONS_00010400	scaffold03049:928222-928953	XLOC_006108	1	4.80387	70.8172	732	#N/A	No	#N/A	#N/A	#N/A	#N/A	239
TCONS_00010479	scaffold03060:111629-112380	XLOC_006150	2	9.16184	135.061	752	#N/A	No	#N/A	#N/A	#N/A	#N/A	278
TCONS_00010551	scaffold03060:101673-101979	XLOC_006199	1	7.24258	106.768	307	#N/A	No	#N/A	#N/A	#N/A	#N/A	291.5
TCONS_00010552	scaffold03060:102039-102446	XLOC_006200	1	3.96985	58.5223	408	#N/A	No	#N/A	#N/A	#N/A	#N/A	242
TCONS_00010553	scaffold03060:186118-186305	XLOC_006201	1	25088.2	369843	188	#N/A	No	#N/A	#N/A	#N/A	#N/A	220
TCONS_00010554	scaffold03067:654-936	XLOC_006202	1	8.1109	119.568	283	#N/A	No	#N/A	#N/A	#N/A	#N/A	239
TCONS_00010619	scaffold03079:76827-76923	XLOC_006241	1	863.552	12730.2	97	#N/A	No	#N/A	#N/A	#N/A	#N/A	#N/A
TCONS_00010621	scaffold03079:283019-283351	XLOC_006243	1	2.36289	34.833	333	#N/A	No	#N/A	#N/A	#N/A	#N/A	224
TCONS_00010657	scaffold03081:266298-272400	XLOC_006261	2	20.8813	307.825	6103	#N/A	No	#N/A	#N/A	#N/A	#N/A	314
TCONS_00010661	scaffold03087:25611-26153	XLOC_006265	1	12.6283	186.163	543	GO:0003983,GO:0047338,GO:0005829,GO:0046398,GO:0033356,GO:0017103,GO:0047350,GO:0009226,GO:0006011,GO:0009555,GO:0052573,GO:0010491,GO:0009507,GO:0046686,GO:0090406	Yes	UDP-glucuronate metabolic process; UDP-L-arabinose metabolic process; nucleotide-sugar biosynthetic process; UDP-glucose metabolic process; pollen development; UDP-D-galactose metabolic process; response to cadmium ion;	cytosol; chloroplast; pollen tube;	UTP:glucose-1-phosphate uridylyltransferase activity; UTP:xylose-1-phosphate uridylyltransferase activity; UTP:galactose-1-phosphate uridylyltransferase activity; glucuronate-1-phosphate uridylyltransferase activity; UTP:arabinose-1-phosphate uridylyltransferase activity;	#N/A	362
TCONS_00010665	scaffold03087:27983-28255	XLOC_006269	2	72.7431	1072.36	273	GO:0051748,GO:0044444,GO:0009225	Yes	nucleotide-sugar metabolic process;	cytoplasmic part;	UTP-monosaccharide-1-phosphate uridylyltransferase activity;	#N/A	251
TCONS_00010666	scaffold03087:34052-35370	XLOC_006270	3	10.5786	155.947	1319	GO:0003983,GO:0047338,GO:0005829,GO:0046398,GO:0033356,GO:0017103,GO:0047350,GO:0009226,GO:0006011,GO:0009555,GO:0052573,GO:0010491,GO:0009507,GO:0046686,GO:0090406	Yes	UDP-glucuronate metabolic process; UDP-L-arabinose metabolic process; nucleotide-sugar biosynthetic process; UDP-glucose metabolic process; pollen development; UDP-D-galactose metabolic process; response to cadmium ion;	cytosol; chloroplast; pollen tube;	UTP:glucose-1-phosphate uridylyltransferase activity; UTP:xylose-1-phosphate uridylyltransferase activity; UTP:galactose-1-phosphate uridylyltransferase activity; glucuronate-1-phosphate uridylyltransferase activity; UTP:arabinose-1-phosphate uridylyltransferase activity;	#N/A	312.5
TCONS_00010667	scaffold03087:13-316	XLOC_006271	1	2.87957	42.4497	304	GO:0009699,GO:0008171	Yes	phenylpropanoid biosynthetic process;	0	O-methyltransferase activity;	#N/A	235
TCONS_00010668	scaffold03087:32126-32219	XLOC_006272	1	321.665	4741.9	94	#N/A	No	#N/A	#N/A	#N/A	#N/A	189.5
TCONS_00010719	scaffold03104:172240-174332	XLOC_006294	5	12.4151	183.02	2093	GO:0003824,GO:0044237,GO:0050662	Yes	cellular metabolic process;	0	catalytic activity; coenzyme binding;	#N/A	374
TCONS_00010748	scaffold03104:106622-106812	XLOC_006313	1	10.648	156.97	191	#N/A	No	#N/A	#N/A	#N/A	#N/A	230
TCONS_00010749	scaffold03108:2675-3670	XLOC_006314	2	2.73728	40.3521	996	GO:0009605,GO:0005515,GO:0009791,GO:0045892,GO:0005829,GO:0048608,GO:0009628,GO:0009737,GO:0005634	Yes	response to external stimulus; post-embryonic development; negative regulation of transcription, DNA-dependent; reproductive structure development; response to abiotic stimulus; response to abscisic acid stimulus;	cytosol; nucleus;	protein binding;	#N/A	257
TCONS_00010757	scaffold03115:135556-137334	XLOC_006322	2	2.91884	43.0286	1779	GO:0005829,GO:0006511,GO:0009693,GO:0010992,GO:0045116,GO:0002020,GO:0009733,GO:0005634,GO:0005886,GO:0009790	Yes	ubiquitin-dependent protein catabolic process; ethylene biosynthetic process; ubiquitin homeostasis; protein neddylation; response to auxin stimulus; embryo development;	cytosol; nucleus; plasma membrane;	protease binding;	#N/A	326.5
TCONS_00010765	scaffold03115:175374-175877	XLOC_006328	2	9.17582	135.267	504	#N/A	No	#N/A	#N/A	#N/A	#N/A	304
TCONS_00010819	scaffold03115:77717-78501	XLOC_006356	1	6.59897	97.28	785	#N/A	No	#N/A	#N/A	#N/A	#N/A	458
TCONS_00010820	scaffold03115:238632-238961	XLOC_006357	1	4.4787	66.0236	330	#N/A	No	#N/A	#N/A	#N/A	#N/A	246
TCONS_00010828	scaffold03116:138245-143218	XLOC_006360	2	2.98198	43.9594	4974	#N/A	No	#N/A	#N/A	#N/A	#N/A	204.5
TCONS_00010857	scaffold03120:106177-107649	XLOC_006378	7	3.80314	56.0647	1473	#N/A	No	#N/A	#N/A	#N/A	#N/A	224
TCONS_00010865	scaffold03120:59409-60153	XLOC_006384	1	4.51571	66.5693	745	#N/A	No	#N/A	#N/A	#N/A	#N/A	273
TCONS_00010866	scaffold03120:121571-121648	XLOC_006385	1	5804.83	85573	78	#N/A	No	#N/A	#N/A	#N/A	#N/A	201
TCONS_00010867	scaffold03120:312495-312620	XLOC_006386	1	98.4753	1451.69	126	#N/A	No	#N/A	#N/A	#N/A	#N/A	74
TCONS_00010868	scaffold03120:360322-360661	XLOC_006387	1	11.9437	176.071	340	#N/A	No	#N/A	#N/A	#N/A	#N/A	238
TCONS_00010873	scaffold03130:56026-58102	XLOC_006392	4	6.16893	90.9405	2077	#N/A	No	#N/A	#N/A	#N/A	#N/A	306
TCONS_00010897	scaffold03130:25877-26321	XLOC_006401	1	5.62999	82.9956	445	#N/A	No	#N/A	#N/A	#N/A	#N/A	146.5
TCONS_00010898	scaffold03130:26382-26898	XLOC_006402	1	2.41047	35.5344	517	#N/A	No	#N/A	#N/A	#N/A	#N/A	359
TCONS_00010908	scaffold03131:7241-7391	XLOC_006410	1	15.0556	221.946	151	#N/A	No	#N/A	#N/A	#N/A	#N/A	254
TCONS_00010909	scaffold03133:512-717	XLOC_006411	1	2.90492	42.8234	206	#N/A	No	#N/A	#N/A	#N/A	#N/A	260.5
TCONS_00010910	scaffold03135:7572-8038	XLOC_006412	1	11.7653	173.44	467	#N/A	No	#N/A	#N/A	#N/A	#N/A	313
TCONS_00010927	scaffold03150:65427-66665	XLOC_006422	2	18.0748	266.453	1239	#N/A	No	#N/A	#N/A	#N/A	#N/A	365
TCONS_00010933	scaffold03150:128859-132230	XLOC_006427	2	2.34172	34.521	3372	GO:0046777,GO:0009793,GO:0030139,GO:0009742,GO:0042803,GO:0009909,GO:0048519,GO:0009737,GO:0016324,GO:1901698,GO:1901576,GO:0009409,GO:0006605,GO:0006952,GO:0009786,GO:0009860,GO:0009986,GO:0009506,GO:0061024,GO:0006996,GO:0051510,GO:0043067,GO:0048829,GO:0006396,GO:0010311,GO:0006629,GO:0040029,GO:0090404,GO:0048827,GO:0005524,GO:0004674	Yes	protein autophosphorylation; embryo development ending in seed dormancy; brassinosteroid mediated signaling pathway; regulation of flower development; negative regulation of biological process; response to abscisic acid stimulus; response to nitrogen compound; organic substance biosynthetic process; response to cold; protein targeting; defense response; regulation of asymmetric cell division; pol…	endocytic vesicle; apical plasma membrane; cell surface; plasmodesma; pollen tube tip;	protein homodimerization activity; ATP binding; protein serine/threonine kinase activity;	#N/A	2466
TCONS_00011072	scaffold03150:236967-237169	XLOC_006510	1	16.3439	240.937	203	#N/A	No	#N/A	#N/A	#N/A	#N/A	#N/A
TCONS_00011073	scaffold03150:624018-624301	XLOC_006511	1	7.26364	107.078	284	#N/A	No	#N/A	#N/A	#N/A	#N/A	267.5
TCONS_00011105	scaffold03160:133100-133487	XLOC_006528	2	14.4486	212.997	388	#N/A	No	#N/A	#N/A	#N/A	#N/A	371
TCONS_00011128	scaffold03168:113939-114516	XLOC_006545	2	9.20019	135.626	578	#N/A	No	#N/A	#N/A	#N/A	#N/A	290
TCONS_00011137	scaffold03168:50272-50596	XLOC_006549	1	27.8792	410.986	325	#N/A	No	#N/A	#N/A	#N/A	#N/A	227
TCONS_00011153	scaffold03173:223657-225843	XLOC_006563	2	35.253	519.689	2187	#N/A	No	#N/A	#N/A	#N/A	#N/A	218
TCONS_00011167	scaffold03175:108163-109993	XLOC_006573	2	2.99554	44.1594	1831	#N/A	No	#N/A	#N/A	#N/A	#N/A	227
TCONS_00011228	scaffold03175:109018-113186	XLOC_006608	2	100.682	1484.22	4169	#N/A	No	#N/A	#N/A	#N/A	#N/A	429.5
TCONS_00011254	scaffold03175:242426-242724	XLOC_006629	1	16.0322	236.341	299	#N/A	No	#N/A	#N/A	#N/A	#N/A	293
TCONS_00011263	scaffold03181:78329-79333	XLOC_006636	2	5.03782	74.2661	1005	#N/A	No	#N/A	#N/A	#N/A	#N/A	275
TCONS_00011313	scaffold03186:11799-12316	XLOC_006668	1	10.1512	149.646	518	GO:0015103,GO:0005381,GO:0070574,GO:0034755,GO:0005384,GO:0015692,GO:0055071,GO:0006875,GO:0015086,GO:0009507,GO:0071421,GO:0005886	Yes	cadmium ion transmembrane transport; iron ion transmembrane transport; lead ion transport; manganese ion homeostasis; cellular metal ion homeostasis; manganese ion transmembrane transport;	chloroplast; plasma membrane;	inorganic anion transmembrane transporter activity; iron ion transmembrane transporter activity; manganese ion transmembrane transporter activity; cadmium ion transmembrane transporter activity;	#N/A	263
TCONS_00011314	scaffold03187:2370-2704	XLOC_006669	1	6.4892	95.6619	335	#N/A	No	#N/A	#N/A	#N/A	#N/A	209
TCONS_00011358	scaffold03198:117022-118431	XLOC_006698	2	14.6654	216.193	1410	#N/A	No	#N/A	#N/A	#N/A	#N/A	209
TCONS_00011359	scaffold03198:70834-71283	XLOC_006699	1	10.1587	149.756	450	#N/A	No	#N/A	#N/A	#N/A	#N/A	375.5
TCONS_00011372	scaffold03199:6591-7073	XLOC_006707	2	9.1156	134.379	483	#N/A	No	#N/A	#N/A	#N/A	#N/A	181
TCONS_00011379	scaffold03199:87521-88053	XLOC_006712	1	2.8928	42.6447	533	#N/A	No	#N/A	#N/A	#N/A	#N/A	392
TCONS_00011411	scaffold03203:89512-89725	XLOC_006727	1	22.1487	326.51	214	GO:0048038,GO:0008137,GO:0006810,GO:0016021,GO:0042773,GO:0019684,GO:0009535	Yes	transport; ATP synthesis coupled electron transport; photosynthesis, light reaction;	integral to membrane; chloroplast thylakoid membrane;	quinone binding; NADH dehydrogenase (ubiquinone) activity;	0	254
TCONS_00011414	scaffold03207:1189-1449	XLOC_006730	1	6.35412	93.6705	261	GO:0009750,GO:0051788,GO:0009749,GO:0009744,GO:0004449,GO:0009098,GO:0008270,GO:0051287,GO:0043161,GO:0005759,GO:0006102,GO:0009507,GO:0048767,GO:0006099,GO:0005975,GO:0003862,GO:0000287,GO:0005875,GO:0006103,GO:0005811,GO:0009735,GO:0005524,GO:0006734,GO:0043248	Yes	response to fructose stimulus; response to misfolded protein; response to glucose stimulus; response to sucrose stimulus; leucine biosynthetic process; proteasomal ubiquitin-dependent protein catabolic process; isocitrate metabolic process; root hair elongation; tricarboxylic acid cycle; carbohydrate metabolic process; 2-oxoglutarate metabolic process; response to cytokinin stimulus; NADH metabol…	mitochondrial matrix; chloroplast; microtubule associated complex; lipid particle;	isocitrate dehydrogenase (NAD+) activity; zinc ion binding; NAD binding; 3-isopropylmalate dehydrogenase activity; magnesium ion binding; ATP binding;	#N/A	255
TCONS_00011415	scaffold03207:4726-5215	XLOC_006731	1	4.25972	62.7956	490	GO:0009750,GO:0051788,GO:0009749,GO:0009744,GO:0004449,GO:0008270,GO:0043161,GO:0006102,GO:0009055,GO:0005962,GO:0009507,GO:0048767,GO:0006099,GO:0005875,GO:0006103,GO:0005811,GO:0009735,GO:0005524,GO:0006734,GO:0043248,GO:0000287,GO:0051287	Yes	response to fructose stimulus; response to misfolded protein; response to glucose stimulus; response to sucrose stimulus; proteasomal ubiquitin-dependent protein catabolic process; isocitrate metabolic process; root hair elongation; tricarboxylic acid cycle; 2-oxoglutarate metabolic process; response to cytokinin stimulus; NADH metabolic process; proteasome assembly;	mitochondrial isocitrate dehydrogenase complex (NAD+); chloroplast; microtubule associated complex; lipid particle;	isocitrate dehydrogenase (NAD+) activity; zinc ion binding; electron carrier activity; ATP binding; magnesium ion binding; NAD binding;	#N/A	268
TCONS_00011431	scaffold03213:45700-45855	XLOC_006742	1	147.659	2176.75	156	GO:0003899,GO:0006351,GO:0003677,GO:0009507	Yes	transcription, DNA-dependent;	chloroplast;	DNA-directed RNA polymerase activity; DNA binding;	#N/A	239
TCONS_00011432	scaffold03213:109578-109772	XLOC_006743	1	38.4739	567.171	195	#N/A	No	#N/A	#N/A	#N/A	#N/A	256.5
TCONS_00011439	scaffold03218:37161-37798	XLOC_006749	2	12.4051	182.872	638	#N/A	No	#N/A	#N/A	#N/A	#N/A	339
TCONS_00011470	scaffold03219:286641-287689	XLOC_006770	2	4.89174	72.1125	1049	#N/A	No	#N/A	#N/A	#N/A	#N/A	239
TCONS_00011471	scaffold03219:286691-287275	XLOC_006770	2	22.1119	325.967	585	#N/A	No	#N/A	#N/A	#N/A	#N/A	266
TCONS_00011481	scaffold03219:373914-374809	XLOC_006777	2	39.9739	589.283	896	#N/A	No	#N/A	#N/A	#N/A	#N/A	278
TCONS_00011487	scaffold03219:416129-469657	XLOC_006782	8	3.36109	49.5481	53529	GO:0031048,GO:0006346,GO:0007267,GO:0003899,GO:0005515,GO:0051567,GO:0016787,GO:0010495,GO:0006306,GO:0000418,GO:0003677,GO:0006354,GO:0035196,GO:0010267,GO:0032502,GO:0009616	Yes	chromatin silencing by small RNA; methylation-dependent chromatin silencing; cell-cell signaling; histone H3-K9 methylation; long-distance posttranscriptional gene silencing; DNA methylation; DNA-dependent transcription, elongation; production of miRNAs involved in gene silencing by miRNA; production of ta-siRNAs involved in RNA interference; developmental process; virus induced gene silencing;	DNA-directed RNA polymerase IV complex;	DNA-directed RNA polymerase activity; protein binding; hydrolase activity; DNA binding;	#N/A	492.5
TCONS_00011540	scaffold03219:213504-215780	XLOC_006813	2	2.66614	39.3034	2277	GO:0004016,GO:0003723,GO:0006397,GO:0000966,GO:0005739,GO:0005515	Yes	mRNA processing; RNA 5'-end processing;	mitochondrion;	adenylate cyclase activity; RNA binding; protein binding;	#N/A	300.5
TCONS_00011559	scaffold03219:433092-434946	XLOC_006821	2	10.3562	152.668	1855	#N/A	No	#N/A	#N/A	#N/A	#N/A	232
TCONS_00011560	scaffold03219:433092-434947	XLOC_006821	2	4.53467	66.8488	1856	#N/A	No	#N/A	#N/A	#N/A	#N/A	232
TCONS_00011587	scaffold03219:51192-51806	XLOC_006836	1	2.99328	44.126	615	GO:0004016,GO:0003723,GO:0006397,GO:0000966,GO:0005739	Yes	mRNA processing; RNA 5'-end processing;	mitochondrion;	adenylate cyclase activity; RNA binding;	#N/A	233
TCONS_00011588	scaffold03219:52074-52376	XLOC_006837	1	4.79654	70.7091	303	GO:0048827,GO:0003723,GO:0005739,GO:0048449,GO:0000966,GO:0048438,GO:0006397,GO:0016043,GO:0009507,GO:0009793	Yes	phyllome development; floral organ formation; RNA 5'-end processing; floral whorl development; mRNA processing; cellular component organization; embryo development ending in seed dormancy;	mitochondrion; chloroplast;	RNA binding;	#N/A	287
TCONS_00011589	scaffold03219:72108-74029	XLOC_006838	1	3.06006	45.1105	1922	GO:0004016,GO:0003723,GO:0006397,GO:0000966,GO:0005739,GO:0005515	Yes	mRNA processing; RNA 5'-end processing;	mitochondrion;	adenylate cyclase activity; RNA binding; protein binding;	#N/A	1722.5
TCONS_00011590	scaffold03219:147291-147919	XLOC_006839	1	19.1674	282.56	629	#N/A	No	#N/A	#N/A	#N/A	#N/A	258
TCONS_00011592	scaffold03219:218136-220463	XLOC_006841	1	3.33624	49.1819	2328	GO:0004016,GO:0003723,GO:0006397,GO:0000966,GO:0005739,GO:0005515	Yes	mRNA processing; RNA 5'-end processing;	mitochondrion;	adenylate cyclase activity; RNA binding; protein binding;	#N/A	191.5
TCONS_00011594	scaffold03219:551484-551675	XLOC_006843	1	13.3143	196.275	192	#N/A	No	#N/A	#N/A	#N/A	#N/A	190
TCONS_00011595	scaffold03219:551782-552043	XLOC_006844	1	9.8559	145.293	262	#N/A	No	#N/A	#N/A	#N/A	#N/A	215
TCONS_00011596	scaffold03219:575735-575867	XLOC_006845	1	7335.94	108144	133	GO:0000160,GO:0004871	Yes	phosphorelay signal transduction system;	0	signal transducer activity;	#N/A	71
TCONS_00011611	scaffold03223:1-787	XLOC_006853	1	65.6505	967.799	787	GO:0009788,GO:0009611	Yes	negative regulation of abscisic acid mediated signaling pathway; response to wounding;	0	0	#N/A	533
TCONS_00011617	scaffold03231:149-349	XLOC_006859	1	19.2331	283.529	201	#N/A	No	#N/A	#N/A	#N/A	#N/A	236
TCONS_00011648	scaffold03235:52691-53264	XLOC_006879	3	4.7517	70.0481	574	#N/A	No	#N/A	#N/A	#N/A	#N/A	275
TCONS_00011676	scaffold03235:13340-13656	XLOC_006904	1	14.2296	209.768	317	#N/A	No	#N/A	#N/A	#N/A	#N/A	254
TCONS_00011677	scaffold03235:228933-229241	XLOC_006905	1	2.85445	42.0795	309	#N/A	No	#N/A	#N/A	#N/A	#N/A	311
TCONS_00011678	scaffold03235:229501-229876	XLOC_006906	1	3.27566	48.2888	376	#N/A	No	#N/A	#N/A	#N/A	#N/A	225.5
TCONS_00011679	scaffold03235:452392-452814	XLOC_006907	1	18.3339	270.273	423	#N/A	No	#N/A	#N/A	#N/A	#N/A	281
TCONS_00011711	scaffold03237:236158-240426	XLOC_006924	2	41.617	613.506	4269	#N/A	No	#N/A	#N/A	#N/A	#N/A	213
TCONS_00011755	scaffold03237:195935-203973	XLOC_006954	3	1.74792	25.7673	8039	GO:0016036,GO:0003999,GO:0006094,GO:0015992,GO:0046129,GO:0006168,GO:0046034,GO:0005315,GO:0009168,GO:0009505,GO:0009152,GO:0009690,GO:0009651,GO:0016820,GO:0005794,GO:0005829,GO:0006096,GO:0009570,GO:0005351,GO:0046686,GO:0006817,GO:0015114,GO:0005886,GO:0007623	Yes	cellular response to phosphate starvation; gluconeogenesis; proton transport; purine ribonucleoside biosynthetic process; adenine salvage; ATP metabolic process; purine ribonucleoside monophosphate biosynthetic process; purine ribonucleotide biosynthetic process; cytokinin metabolic process; response to salt stress; glycolysis; response to cadmium ion; phosphate ion transport; circadian rhythm;	plant-type cell wall; Golgi apparatus; cytosol; chloroplast stroma; plasma membrane;	adenine phosphoribosyltransferase activity; inorganic phosphate transmembrane transporter activity; hydrolase activity, acting on acid anhydrides, catalyzing transmembrane movement of substances; sugar:hydrogen symporter activity; phosphate ion transmembrane transporter activity;	#N/A	426
TCONS_00011760	scaffold03237:195935-203973	XLOC_006954	3	6.60293	97.3385	8039	GO:0016036,GO:0003999,GO:0006094,GO:0015992,GO:0046129,GO:0006168,GO:0046034,GO:0005315,GO:0009168,GO:0009505,GO:0009152,GO:0009690,GO:0009651,GO:0016820,GO:0005794,GO:0005829,GO:0006096,GO:0009570,GO:0005351,GO:0046686,GO:0006817,GO:0015114,GO:0005886,GO:0007623	Yes	cellular response to phosphate starvation; gluconeogenesis; proton transport; purine ribonucleoside biosynthetic process; adenine salvage; ATP metabolic process; purine ribonucleoside monophosphate biosynthetic process; purine ribonucleotide biosynthetic process; cytokinin metabolic process; response to salt stress; glycolysis; response to cadmium ion; phosphate ion transport; circadian rhythm;	plant-type cell wall; Golgi apparatus; cytosol; chloroplast stroma; plasma membrane;	adenine phosphoribosyltransferase activity; inorganic phosphate transmembrane transporter activity; hydrolase activity, acting on acid anhydrides, catalyzing transmembrane movement of substances; sugar:hydrogen symporter activity; phosphate ion transmembrane transporter activity;	#N/A	426
TCONS_00011766	scaffold03237:239697-241539	XLOC_006957	3	18.1919	268.179	1843	GO:0006413,GO:0019083,GO:0008270,GO:0003735,GO:0006414,GO:0022627,GO:0006415,GO:0006614,GO:0000184	Yes	translational initiation; viral transcription; translational elongation; translational termination; SRP-dependent cotranslational protein targeting to membrane; nuclear-transcribed mRNA catabolic process, nonsense-mediated decay;	cytosolic small ribosomal subunit;	zinc ion binding; structural constituent of ribosome;	#N/A	342
TCONS_00011767	scaffold03237:239697-244686	XLOC_006957	3	21.2183	312.794	4990	GO:0006413,GO:0019083,GO:0008270,GO:0003735,GO:0006414,GO:0022627,GO:0006415,GO:0006614,GO:0000184	Yes	translational initiation; viral transcription; translational elongation; translational termination; SRP-dependent cotranslational protein targeting to membrane; nuclear-transcribed mRNA catabolic process, nonsense-mediated decay;	cytosolic small ribosomal subunit;	zinc ion binding; structural constituent of ribosome;	#N/A	342
TCONS_00011768	scaffold03237:243336-244708	XLOC_006957	3	90.9412	1340.63	1373	GO:0006413,GO:0019083,GO:0008270,GO:0003735,GO:0006414,GO:0022627,GO:0048666,GO:0006415,GO:0006614,GO:0000184	Yes	translational initiation; viral transcription; translational elongation; neuron development; translational termination; SRP-dependent cotranslational protein targeting to membrane; nuclear-transcribed mRNA catabolic process, nonsense-mediated decay;	cytosolic small ribosomal subunit;	zinc ion binding; structural constituent of ribosome;	#N/A	187
TCONS_00011864	scaffold03241:698747-699054	XLOC_007015	2	18.2822	269.511	308	#N/A	No	#N/A	#N/A	#N/A	#N/A	115
TCONS_00011879	scaffold03241:126680-127516	XLOC_007024	1	11.2194	165.393	837	#N/A	No	#N/A	#N/A	#N/A	#N/A	278
TCONS_00011880	scaffold03241:126777-127419	XLOC_007024	2	144.574	2131.27	643	#N/A	No	#N/A	#N/A	#N/A	#N/A	251.5
TCONS_00011950	scaffold03241:191808-192152	XLOC_007068	1	8.0985	119.386	345	#N/A	No	#N/A	#N/A	#N/A	#N/A	248
TCONS_00011959	scaffold03242:165129-166074	XLOC_007074	1	5.27414	77.7498	946	#N/A	No	#N/A	#N/A	#N/A	#N/A	252
TCONS_00012076	scaffold03252:294997-295273	XLOC_007144	1	5.46005	80.4904	277	GO:0003676	Yes	0	0	nucleic acid binding;	#N/A	375
TCONS_00012077	scaffold03252:321034-321670	XLOC_007145	1	8.66731	127.771	637	#N/A	No	#N/A	#N/A	#N/A	#N/A	263
TCONS_00012091	scaffold03262:189934-190701	XLOC_007152	2	7.13901	105.241	768	#N/A	No	#N/A	#N/A	#N/A	#N/A	236
TCONS_00012092	scaffold03262:189643-189877	XLOC_007153	1	4.52181	66.6592	235	#N/A	No	#N/A	#N/A	#N/A	#N/A	206
TCONS_00012211	scaffold03264:321717-323087	XLOC_007213	3	2.54202	37.4736	1371	#N/A	No	#N/A	#N/A	#N/A	#N/A	245
TCONS_00012244	scaffold03264:59915-60773	XLOC_007237	1	3.4021	50.1527	859	#N/A	No	#N/A	#N/A	#N/A	#N/A	405
TCONS_00012245	scaffold03264:290772-291302	XLOC_007238	1	3.09042	45.558	531	#N/A	No	#N/A	#N/A	#N/A	#N/A	210
TCONS_00012246	scaffold03264:369020-369733	XLOC_007239	1	14.4047	212.35	714	#N/A	No	#N/A	#N/A	#N/A	#N/A	273.5
TCONS_00012247	scaffold03264:387183-387415	XLOC_007240	1	17.7849	262.179	233	#N/A	No	#N/A	#N/A	#N/A	#N/A	407
TCONS_00012248	scaffold03264:583610-584591	XLOC_007241	1	4.61644	68.0542	982	#N/A	No	#N/A	#N/A	#N/A	#N/A	953
TCONS_00012278	scaffold03274:1281-2166	XLOC_007260	1	3.79504	55.9453	886	#N/A	No	#N/A	#N/A	#N/A	#N/A	303
TCONS_00012279	scaffold03277:48062-48976	XLOC_007261	2	11.153	164.414	915	GO:0009958,GO:0042594,GO:0006623,GO:0006457,GO:0009660,GO:0051301,GO:0005774,GO:0005770,GO:0009959,GO:0005802,GO:0007033,GO:0006897,GO:0007032,GO:0005783,GO:0005794,GO:0005634,GO:0005886,GO:0009793	Yes	positive gravitropism; response to starvation; protein targeting to vacuole; protein folding; amyloplast organization; cell division; negative gravitropism; vacuole organization; endocytosis; endosome organization; embryo development ending in seed dormancy;	vacuolar membrane; late endosome; trans-Golgi network; endoplasmic reticulum; Golgi apparatus; nucleus; plasma membrane;	0	#N/A	272
TCONS_00012280	scaffold03277:51721-53361	XLOC_007262	3	2.55967	37.7339	1641	GO:0009958,GO:0042594,GO:0006623,GO:0006457,GO:0009660,GO:0051301,GO:0005774,GO:0005770,GO:0009959,GO:0005802,GO:0007033,GO:0006897,GO:0007032,GO:0005783,GO:0005794,GO:0005634,GO:0005886,GO:0009793	Yes	positive gravitropism; response to starvation; protein targeting to vacuole; protein folding; amyloplast organization; cell division; negative gravitropism; vacuole organization; endocytosis; endosome organization; embryo development ending in seed dormancy;	vacuolar membrane; late endosome; trans-Golgi network; endoplasmic reticulum; Golgi apparatus; nucleus; plasma membrane;	0	#N/A	611.5
TCONS_00012281	scaffold03277:54493-59783	XLOC_007263	2	4.37518	64.4976	5291	GO:0009958,GO:0042594,GO:0006623,GO:0006457,GO:0009660,GO:0051301,GO:0005774,GO:0005770,GO:0009959,GO:0005802,GO:0007033,GO:0006897,GO:0007032,GO:0005783,GO:0005794,GO:0005634,GO:0005886,GO:0009793	Yes	positive gravitropism; response to starvation; protein targeting to vacuole; protein folding; amyloplast organization; cell division; negative gravitropism; vacuole organization; endocytosis; endosome organization; embryo development ending in seed dormancy;	vacuolar membrane; late endosome; trans-Golgi network; endoplasmic reticulum; Golgi apparatus; nucleus; plasma membrane;	0	#N/A	585
TCONS_00012282	scaffold03277:61057-65775	XLOC_007264	7	6.93341	102.21	4719	GO:0009958,GO:0042594,GO:0006623,GO:0006457,GO:0009660,GO:0051301,GO:0005774,GO:0005770,GO:0009959,GO:0005802,GO:0007033,GO:0006897,GO:0007032,GO:0005783,GO:0005794,GO:0005634,GO:0005886,GO:0009793	Yes	positive gravitropism; response to starvation; protein targeting to vacuole; protein folding; amyloplast organization; cell division; negative gravitropism; vacuole organization; endocytosis; endosome organization; embryo development ending in seed dormancy;	vacuolar membrane; late endosome; trans-Golgi network; endoplasmic reticulum; Golgi apparatus; nucleus; plasma membrane;	0	#N/A	270.5
TCONS_00012286	scaffold03277:46481-46960	XLOC_007267	1	2.33247	34.3845	480	GO:0009958,GO:0042594,GO:0006623,GO:0006457,GO:0009660,GO:0051301,GO:0005774,GO:0005770,GO:0009959,GO:0005802,GO:0007033,GO:0006897,GO:0007032,GO:0005783,GO:0005794,GO:0005634,GO:0005886,GO:0009793	Yes	positive gravitropism; response to starvation; protein targeting to vacuole; protein folding; amyloplast organization; cell division; negative gravitropism; vacuole organization; endocytosis; endosome organization; embryo development ending in seed dormancy;	vacuolar membrane; late endosome; trans-Golgi network; endoplasmic reticulum; Golgi apparatus; nucleus; plasma membrane;	0	#N/A	492
TCONS_00012287	scaffold03277:50912-51082	XLOC_007268	1	17.2583	254.417	171	GO:0009958,GO:0042594,GO:0006623,GO:0006457,GO:0009660,GO:0051301,GO:0005774,GO:0005770,GO:0009959,GO:0005802,GO:0007033,GO:0006897,GO:0007032,GO:0005783,GO:0005794,GO:0005634,GO:0005886,GO:0009793	Yes	positive gravitropism; response to starvation; protein targeting to vacuole; protein folding; amyloplast organization; cell division; negative gravitropism; vacuole organization; endocytosis; endosome organization; embryo development ending in seed dormancy;	vacuolar membrane; late endosome; trans-Golgi network; endoplasmic reticulum; Golgi apparatus; nucleus; plasma membrane;	0	#N/A	207
TCONS_00012288	scaffold03277:51262-51553	XLOC_007269	1	5.15325	75.9677	292	#N/A	No	#N/A	#N/A	#N/A	#N/A	221
TCONS_00012289	scaffold03278:1528-2121	XLOC_007270	2	28.757	423.927	594	#N/A	No	#N/A	#N/A	#N/A	#N/A	266
TCONS_00012338	scaffold03283:172743-172835	XLOC_007303	1	630.691	9297.46	93	#N/A	No	#N/A	#N/A	#N/A	#N/A	162
TCONS_00012340	scaffold03291:1769-2211	XLOC_007305	1	267.332	3940.93	443	#N/A	No	#N/A	#N/A	#N/A	#N/A	328
TCONS_00012341	scaffold03292:2094-2353	XLOC_007306	1	12.5954	185.678	260	#N/A	No	#N/A	#N/A	#N/A	#N/A	210.5
TCONS_00012440	scaffold03299:424362-427826	XLOC_007357	2	10.1153	149.117	3465	GO:0030414,GO:0050896	Yes	response to stimulus;	0	peptidase inhibitor activity;	#N/A	263
TCONS_00012450	scaffold03299:307536-308345	XLOC_007363	1	3.63156	53.5353	810	#N/A	No	#N/A	#N/A	#N/A	#N/A	362
TCONS_00012451	scaffold03299:416548-416756	XLOC_007364	1	135.079	1991.29	209	#N/A	No	#N/A	#N/A	#N/A	#N/A	122
TCONS_00012478	scaffold03303:147870-148178	XLOC_007384	1	2.9186	43.0251	309	#N/A	No	#N/A	#N/A	#N/A	#N/A	239
TCONS_00012479	scaffold03304:618-1151	XLOC_007385	2	287.772	4242.24	534	#N/A	No	#N/A	#N/A	#N/A	#N/A	251
TCONS_00012554	scaffold03327:34-118	XLOC_007415	1	2022.77	29819.1	85	#N/A	No	#N/A	#N/A	#N/A	#N/A	121
TCONS_00012603	scaffold03330:560-1388	XLOC_007444	3	17.8054	262.482	829	GO:0000107,GO:0000105,GO:0009220,GO:0009570	Yes	histidine biosynthetic process; pyrimidine ribonucleotide biosynthetic process;	chloroplast stroma;	imidazoleglycerol-phosphate synthase activity;	#N/A	198.5
TCONS_00012604	scaffold03330:597-1388	XLOC_007444	3	18.2942	269.687	792	GO:0000107,GO:0000105,GO:0009220,GO:0009570	Yes	histidine biosynthetic process; pyrimidine ribonucleotide biosynthetic process;	chloroplast stroma;	imidazoleglycerol-phosphate synthase activity;	#N/A	198.5
TCONS_00012605	scaffold03330:2080-2608	XLOC_007445	2	5.81153	85.6719	529	#N/A	No	#N/A	#N/A	#N/A	#N/A	248
TCONS_00012720	scaffold03332:908076-908646	XLOC_007514	2	3.83153	56.4833	571	#N/A	No	#N/A	#N/A	#N/A	#N/A	233
TCONS_00012867	scaffold03332:970306-971759	XLOC_007588	2	3.35016	49.3871	1454	#N/A	No	#N/A	#N/A	#N/A	#N/A	527
TCONS_00012899	scaffold03332:922375-922998	XLOC_007608	1	463.817	6837.45	624	#N/A	No	#N/A	#N/A	#N/A	#N/A	266
TCONS_00012900	scaffold03332:1212788-1213139	XLOC_007609	1	8.03129	118.395	352	#N/A	No	#N/A	#N/A	#N/A	#N/A	251
TCONS_00012917	scaffold03333:309672-318698	XLOC_007618	2	50.2796	741.207	9027	#N/A	No	#N/A	#N/A	#N/A	#N/A	227
TCONS_00012937	scaffold03335:158222-158359	XLOC_007631	1	613.47	9043.59	138	GO:0015979,GO:0009539	Yes	photosynthesis;	photosystem II reaction center;	0	#N/A	89
TCONS_00012938	scaffold03340:131-402	XLOC_007632	1	49.3903	728.096	272	#N/A	No	#N/A	#N/A	#N/A	#N/A	245
TCONS_00012942	scaffold03342:93882-94064	XLOC_007636	2	526.011	7754.3	183	#N/A	No	#N/A	#N/A	#N/A	#N/A	210.5
TCONS_00012949	scaffold03342:78889-79190	XLOC_007641	1	11.1094	163.772	302	#N/A	No	#N/A	#N/A	#N/A	#N/A	248
TCONS_00012950	scaffold03342:122612-122910	XLOC_007642	1	4.20057	61.9235	299	GO:0005737,GO:0009555,GO:0015079,GO:0005886,GO:0006813	Yes	pollen development; potassium ion transport;	cytoplasm; plasma membrane;	potassium ion transmembrane transporter activity;	#N/A	249.5
TCONS_00012951	scaffold03342:159638-160506	XLOC_007643	1	3.7776	55.6882	869	#N/A	No	#N/A	#N/A	#N/A	#N/A	339
TCONS_00012965	scaffold03352:37820-38130	XLOC_007656	2	5.02139	74.0238	311	GO:0010267,GO:0006346,GO:0000911,GO:0006357,GO:0047485,GO:0043687,GO:0006261,GO:0070212,GO:0006306,GO:0008134,GO:0003950,GO:0009616,GO:0048449,GO:0007129,GO:0009737,GO:0009555,GO:0010014,GO:0007165,GO:0006979,GO:0035196,GO:0032869,GO:0010212,GO:0000226,GO:0005667,GO:0005635,GO:0003677,GO:0006275,GO:0007267,GO:0009909,GO:0051567,GO:0010564,GO:0007131,GO:0045893,GO:0016444,GO:0009855,GO:0000724,GO:…	Yes	production of ta-siRNAs involved in RNA interference; methylation-dependent chromatin silencing; cytokinesis by cell plate formation; regulation of transcription from RNA polymerase II promoter; post-translational protein modification; DNA-dependent DNA replication; protein poly-ADP-ribosylation; DNA methylation; virus induced gene silencing; floral organ formation; synapsis; response to abscisic…	transcription factor complex; nuclear envelope; nucleolus;	protein N-terminus binding; transcription factor binding; NAD+ ADP-ribosyltransferase activity; DNA binding;	#N/A	209
TCONS_00012981	scaffold03358:1634-1930	XLOC_007668	1	4.99055	73.5692	297	GO:0031348,GO:0015692,GO:0009595,GO:0009867,GO:0009697,GO:0009862,GO:0009414,GO:0000166,GO:0010363,GO:0010310,GO:0010200,GO:0043900,GO:0006612,GO:0050832,GO:0042742,GO:0006855,GO:0043069,GO:0042538,GO:0000165,GO:0009738,GO:0042626,GO:0010193,GO:0005886,GO:0009723,GO:0009733,GO:0080168	Yes	negative regulation of defense response; lead ion transport; detection of biotic stimulus; jasmonic acid mediated signaling pathway; salicylic acid biosynthetic process; systemic acquired resistance, salicylic acid mediated signaling pathway; response to water deprivation; regulation of plant-type hypersensitive response; regulation of hydrogen peroxide metabolic process; response to chitin; regu…	plasma membrane;	nucleotide binding; ATPase activity, coupled to transmembrane movement of substances;	#N/A	290
TCONS_00012989	scaffold03363:58905-60099	XLOC_007672	3	8.89706	131.158	1195	#N/A	No	#N/A	#N/A	#N/A	#N/A	286
TCONS_00012990	scaffold03363:58905-61674	XLOC_007672	3	2.05227	30.2539	2770	#N/A	No	#N/A	#N/A	#N/A	#N/A	286
TCONS_00013038	scaffold03363:48934-60199	XLOC_007701	2	1.73829	25.6254	11266	#N/A	No	#N/A	#N/A	#N/A	#N/A	239
TCONS_00013076	scaffold03363:458807-459683	XLOC_007722	3	13.483	198.762	877	#N/A	No	#N/A	#N/A	#N/A	#N/A	296
TCONS_00013086	scaffold03363:430824-430973	XLOC_007731	1	101.666	1498.74	150	GO:0005763,GO:0003735,GO:0006412	Yes	translation;	mitochondrial small ribosomal subunit;	structural constituent of ribosome;	#N/A	249
TCONS_00013087	scaffold03363:630917-631943	XLOC_007732	1	26.4404	389.776	1027	#N/A	No	#N/A	#N/A	#N/A	#N/A	201.5
TCONS_00013093	scaffold03364:81141-82898	XLOC_007736	2	9.79605	144.41	1758	#N/A	No	#N/A	#N/A	#N/A	#N/A	236.5
TCONS_00013123	scaffold03378:66602-67116	XLOC_007755	2	6.49308	95.719	515	#N/A	No	#N/A	#N/A	#N/A	#N/A	215
TCONS_00013125	scaffold03378:259792-267788	XLOC_007756	4	5.56151	81.9862	7997	#N/A	No	#N/A	#N/A	#N/A	#N/A	221
TCONS_00013133	scaffold03378:36259-36531	XLOC_007760	1	20.9511	308.855	273	#N/A	No	#N/A	#N/A	#N/A	#N/A	261.5
TCONS_00013134	scaffold03378:220549-221722	XLOC_007761	1	2.59678	38.281	1174	#N/A	No	#N/A	#N/A	#N/A	#N/A	272.5
TCONS_00013136	scaffold03381:541-4140	XLOC_007763	3	19.6193	289.222	3600	#N/A	No	#N/A	#N/A	#N/A	#N/A	302
TCONS_00013166	scaffold03388:66404-66475	XLOC_007781	1	2041.91	30101.3	72	#N/A	No	#N/A	#N/A	#N/A	#N/A	195
TCONS_00013175	scaffold03395:320494-320765	XLOC_007789	1	11.765	173.436	272	#N/A	No	#N/A	#N/A	#N/A	#N/A	215
TCONS_00013177	scaffold03399:7468-7701	XLOC_007791	1	19.8676	292.882	234	#N/A	No	#N/A	#N/A	#N/A	#N/A	267
TCONS_00013193	scaffold03401:1810-3202	XLOC_007799	3	19.0799	281.27	1393	GO:0009753,GO:0016021,GO:0009611,GO:0009941,GO:0008508,GO:0035725,GO:0019761	Yes	response to jasmonic acid stimulus; response to wounding; sodium ion transmembrane transport; glucosinolate biosynthetic process;	integral to membrane; chloroplast envelope;	bile acid:sodium symporter activity;	#N/A	345.5
TCONS_00013194	scaffold03401:1813-3202	XLOC_007799	3	2.94056	43.3489	1390	GO:0009753,GO:0016021,GO:0009611,GO:0009941,GO:0008508,GO:0035725,GO:0019761	Yes	response to jasmonic acid stimulus; response to wounding; sodium ion transmembrane transport; glucosinolate biosynthetic process;	integral to membrane; chloroplast envelope;	bile acid:sodium symporter activity;	#N/A	345.5
TCONS_00013251	scaffold03408:45781-46135	XLOC_007831	1	4.15512	61.2535	355	#N/A	No	#N/A	#N/A	#N/A	#N/A	476
TCONS_00013252	scaffold03408:46233-46446	XLOC_007832	1	10.1923	150.252	214	#N/A	No	#N/A	#N/A	#N/A	#N/A	254
TCONS_00013292	scaffold03410:165909-167377	XLOC_007857	3	3.46076	51.0175	1469	#N/A	No	#N/A	#N/A	#N/A	#N/A	218
TCONS_00013301	scaffold03415:1297-1508	XLOC_007864	1	37.1398	547.504	212	#N/A	No	#N/A	#N/A	#N/A	#N/A	233
TCONS_00013302	scaffold03416:1122-1533	XLOC_007865	1	7.60435	112.101	412	#N/A	No	#N/A	#N/A	#N/A	#N/A	269.5
TCONS_00013350	scaffold03428:176869-177639	XLOC_007891	2	8.19733	120.843	771	#N/A	No	#N/A	#N/A	#N/A	#N/A	258
TCONS_00013351	scaffold03428:176869-177641	XLOC_007891	2	8.38	123.536	773	#N/A	No	#N/A	#N/A	#N/A	#N/A	258
TCONS_00013383	scaffold03436:101906-102133	XLOC_007911	1	33.0409	487.078	228	#N/A	No	#N/A	#N/A	#N/A	#N/A	245
TCONS_00013384	scaffold03436:108278-108820	XLOC_007912	1	8.61626	127.018	543	#N/A	No	#N/A	#N/A	#N/A	#N/A	360
TCONS_00013385	scaffold03436:134380-134450	XLOC_007913	1	32741.4	482663	71	#N/A	No	#N/A	#N/A	#N/A	#N/A	77
TCONS_00013386	scaffold03436:144465-144695	XLOC_007914	1	14.9529	220.431	231	#N/A	No	#N/A	#N/A	#N/A	#N/A	215
TCONS_00013440	scaffold03454:139095-139398	XLOC_007954	1	5022.2	74035.8	304	#N/A	No	#N/A	#N/A	#N/A	#N/A	299
TCONS_00013442	scaffold03457:532-1012	XLOC_007956	2	147.639	2176.44	481	GO:0010103,GO:0009941,GO:0016020,GO:0009793,GO:0005840,GO:0006412,GO:0051607,GO:0016226,GO:0019288,GO:0009570,GO:0010228,GO:0003735,GO:0035196,GO:0010267,GO:0048481,GO:0042254,GO:0010027,GO:0019843	Yes	stomatal complex morphogenesis; embryo development ending in seed dormancy; translation; defense response to virus; iron-sulfur cluster assembly; isopentenyl diphosphate biosynthetic process, methylerythritol 4-phosphate pathway; vegetative to reproductive phase transition of meristem; production of miRNAs involved in gene silencing by miRNA; production of ta-siRNAs involved in RNA interference; …	chloroplast envelope; membrane; ribosome; chloroplast stroma;	structural constituent of ribosome; rRNA binding;	#N/A	335
TCONS_00013443	scaffold03457:532-1012	XLOC_007956	2	13.6297	200.926	481	GO:0010103,GO:0009941,GO:0016020,GO:0009793,GO:0005840,GO:0006412,GO:0051607,GO:0016226,GO:0019288,GO:0009570,GO:0010228,GO:0003735,GO:0035196,GO:0010267,GO:0048481,GO:0042254,GO:0010027,GO:0019843	Yes	stomatal complex morphogenesis; embryo development ending in seed dormancy; translation; defense response to virus; iron-sulfur cluster assembly; isopentenyl diphosphate biosynthetic process, methylerythritol 4-phosphate pathway; vegetative to reproductive phase transition of meristem; production of miRNAs involved in gene silencing by miRNA; production of ta-siRNAs involved in RNA interference; …	chloroplast envelope; membrane; ribosome; chloroplast stroma;	structural constituent of ribosome; rRNA binding;	#N/A	335
TCONS_00013448	scaffold03469:11057-11200	XLOC_007961	1	109.923	1620.44	144	#N/A	No	#N/A	#N/A	#N/A	#N/A	197
TCONS_00013473	scaffold03484:15-4583	XLOC_007981	2	3252.23	47943.4	4569	#N/A	No	#N/A	#N/A	#N/A	#N/A	515.5
TCONS_00013527	scaffold03484:209639-210379	XLOC_008017	1	3.47001	51.1539	741	#N/A	No	#N/A	#N/A	#N/A	#N/A	321.5
TCONS_00013528	scaffold03484:219345-220293	XLOC_008018	1	2.57304	37.9309	949	#N/A	No	#N/A	#N/A	#N/A	#N/A	308
TCONS_00013529	scaffold03484:243075-243424	XLOC_008019	1	2.83051	41.7265	350	#N/A	No	#N/A	#N/A	#N/A	#N/A	224
TCONS_00013534	scaffold03489:21633-23532	XLOC_008024	4	9.43133	139.034	1900	#N/A	No	#N/A	#N/A	#N/A	#N/A	245
TCONS_00013535	scaffold03489:21633-23638	XLOC_008024	4	9.07184	133.734	2006	#N/A	No	#N/A	#N/A	#N/A	#N/A	245
TCONS_00013536	scaffold03489:21633-23638	XLOC_008024	4	2.18393	32.1948	2006	#N/A	No	#N/A	#N/A	#N/A	#N/A	245
TCONS_00013537	scaffold03489:21633-23638	XLOC_008024	4	5.97027	88.0119	2006	#N/A	No	#N/A	#N/A	#N/A	#N/A	245
TCONS_00013538	scaffold03489:21633-23640	XLOC_008024	4	28.019	413.047	2008	#N/A	No	#N/A	#N/A	#N/A	#N/A	245
TCONS_00013583	scaffold03525:534-1491	XLOC_008059	1	10.5318	155.257	958	#N/A	No	#N/A	#N/A	#N/A	#N/A	215
TCONS_00013584	scaffold03526:1-1046	XLOC_008060	3	47.943	706.761	1046	#N/A	No	#N/A	#N/A	#N/A	#N/A	218
TCONS_00013593	scaffold03535:12095-12850	XLOC_008065	1	9.57858	141.205	756	#N/A	No	#N/A	#N/A	#N/A	#N/A	398
TCONS_00013594	scaffold03536:220-1022	XLOC_008066	1	14.205	209.406	803	#N/A	No	#N/A	#N/A	#N/A	#N/A	286
TCONS_00013617	scaffold03538:263-794	XLOC_008080	2	4.71691	69.5353	532	#N/A	No	#N/A	#N/A	#N/A	#N/A	253
TCONS_00013638	scaffold03542:163558-164280	XLOC_008095	2	12.4074	182.906	723	#N/A	No	#N/A	#N/A	#N/A	#N/A	275
TCONS_00013639	scaffold03542:163569-164280	XLOC_008095	2	18.5682	273.726	712	#N/A	No	#N/A	#N/A	#N/A	#N/A	275
TCONS_00013705	scaffold03542:224080-226731	XLOC_008129	2	6.29039	92.731	2652	#N/A	No	#N/A	#N/A	#N/A	#N/A	260
TCONS_00013725	scaffold03542:330607-331307	XLOC_008140	1	4.81115	70.9246	701	#N/A	No	#N/A	#N/A	#N/A	#N/A	213.5
TCONS_00013727	scaffold03546:12-490	XLOC_008142	1	23.2333	342.498	479	GO:0005739	Yes	0	mitochondrion;	0	#N/A	393
TCONS_00013730	scaffold03552:613-1008	XLOC_008145	1	3.04553	44.8963	396	#N/A	No	#N/A	#N/A	#N/A	#N/A	329
TCONS_00013804	scaffold03569:10938-12032	XLOC_008197	1	2.60959	38.4698	1095	#N/A	No	#N/A	#N/A	#N/A	#N/A	1168
TCONS_00013807	scaffold03572:88695-90305	XLOC_008200	2	18.4777	272.392	1611	#N/A	No	#N/A	#N/A	#N/A	#N/A	257
TCONS_00013829	scaffold03572:50929-51222	XLOC_008208	1	7.51286	110.752	294	#N/A	No	#N/A	#N/A	#N/A	#N/A	251
TCONS_00013840	scaffold03577:190-674	XLOC_008217	2	9.67359	142.605	485	#N/A	No	#N/A	#N/A	#N/A	#N/A	311
TCONS_00013953	scaffold03581:1178541-1179229	XLOC_008279	2	44.9706	662.943	689	#N/A	No	#N/A	#N/A	#N/A	#N/A	211.5
TCONS_00014113	scaffold03581:648764-649832	XLOC_008350	4	5.99475	88.3727	1069	#N/A	No	#N/A	#N/A	#N/A	#N/A	380
TCONS_00014114	scaffold03581:655071-655861	XLOC_008351	2	3.80224	56.0515	791	#N/A	No	#N/A	#N/A	#N/A	#N/A	227
TCONS_00014130	scaffold03581:761969-763002	XLOC_008358	2	3.9804	58.6779	1034	#N/A	No	#N/A	#N/A	#N/A	#N/A	287
TCONS_00014131	scaffold03581:761969-763002	XLOC_008358	2	14.9268	220.047	1034	#N/A	No	#N/A	#N/A	#N/A	#N/A	287
TCONS_00014132	scaffold03581:773998-774257	XLOC_008359	1	38.8315	572.442	260	#N/A	No	#N/A	#N/A	#N/A	#N/A	309.5
TCONS_00014189	scaffold03581:1121565-1123771	XLOC_008390	3	22.6729	334.237	2207	#N/A	No	#N/A	#N/A	#N/A	#N/A	209
TCONS_00014199	scaffold03581:1283610-1287222	XLOC_008396	7	8.84154	130.339	3613	GO:0031348,GO:0070918,GO:0042542,GO:0009697,GO:0004683,GO:0035194,GO:0009651,GO:0015706,GO:0051510,GO:0048868,GO:0005576,GO:0009560,GO:0007169,GO:0006468,GO:0048765,GO:0009555,GO:0010167,GO:0009409,GO:0009737,GO:0009741,GO:0009863,GO:0005886,GO:0005516,GO:0030968,GO:0005634,GO:0005524,GO:0009627	Yes	negative regulation of defense response; production of small RNA involved in gene silencing by RNA; response to hydrogen peroxide; salicylic acid biosynthetic process; posttranscriptional gene silencing by RNA; response to salt stress; nitrate transport; regulation of unidimensional cell growth; pollen tube development; embryo sac egg cell differentiation; transmembrane receptor protein tyrosine …	extracellular region; plasma membrane; nucleus;	calmodulin-dependent protein kinase activity; calmodulin binding; ATP binding;	#N/A	166
TCONS_00014235	scaffold03581:308862-311482	XLOC_008416	1	8.61143	126.947	2621	#N/A	No	#N/A	#N/A	#N/A	#N/A	227
TCONS_00014236	scaffold03581:657558-657992	XLOC_008417	1	4.72004	69.5814	435	#N/A	No	#N/A	#N/A	#N/A	#N/A	248
TCONS_00014239	scaffold03582:799-2019	XLOC_008419	2	5.43727	80.1546	1221	#N/A	No	#N/A	#N/A	#N/A	#N/A	288.5
TCONS_00014243	scaffold03586:64-2583	XLOC_008423	5	10.1672	149.881	2520	GO:0010150,GO:0009863,GO:0009965,GO:0048765,GO:0010332,GO:0016246,GO:0050832,GO:0009846,GO:0080165,GO:0055047,GO:0043247,GO:0009506,GO:0045132,GO:0007129,GO:0010090,GO:0042742,GO:0009556,GO:0006075,GO:0006342,GO:0070918,GO:0010014,GO:0010233,GO:0032204,GO:0009870,GO:0043067,GO:0006606,GO:0007062,GO:0006865,GO:0052544,GO:0000148,GO:0016569,GO:0005794,GO:0010208,GO:0045010,GO:0061025,GO:0042138,GO:…	Yes	leaf senescence; salicylic acid mediated signaling pathway; leaf morphogenesis; root hair cell differentiation; response to gamma radiation; RNA interference; defense response to fungus; pollen germination; callose deposition in phloem sieve plate; generative cell mitosis; telomere maintenance in response to DNA damage; meiotic chromosome segregation; synapsis; trichome morphogenesis; defense res…	plasmodesma; 1,3-beta-D-glucan synthase complex; Golgi apparatus; cell plate;	1,3-beta-D-glucan synthase activity;	#N/A	371
TCONS_00014270	scaffold03597:62234-63791	XLOC_008440	2	3.2704	48.2112	1558	#N/A	No	#N/A	#N/A	#N/A	#N/A	237
TCONS_00014277	scaffold03597:8279-9054	XLOC_008444	1	3.03079	44.6789	776	#N/A	No	#N/A	#N/A	#N/A	#N/A	284
TCONS_00014278	scaffold03597:150037-150658	XLOC_008445	1	9.85185	145.233	622	#N/A	No	#N/A	#N/A	#N/A	#N/A	227
TCONS_00014399	scaffold03602:398818-399043	XLOC_008515	1	14.2759	210.452	226	#N/A	No	#N/A	#N/A	#N/A	#N/A	218
TCONS_00014400	scaffold03602:399132-399381	XLOC_008516	1	6.8391	100.82	250	#N/A	No	#N/A	#N/A	#N/A	#N/A	181
TCONS_00014401	scaffold03602:539037-539256	XLOC_008517	1	14.0113	206.551	220	#N/A	No	#N/A	#N/A	#N/A	#N/A	215
TCONS_00014435	scaffold03604:749213-753468	XLOC_008542	4	8.09576	119.345	4256	GO:0009615,GO:0007166,GO:0006984,GO:0005515,GO:0009505,GO:0005773,GO:0002679,GO:0010200,GO:0009407,GO:0050832,GO:0009507,GO:0005576,GO:0009751,GO:0034976,GO:0010583,GO:0009814,GO:0031347,GO:0005886,GO:0005524,GO:0006468,GO:0004674	Yes	response to virus; cell surface receptor signaling pathway; ER-nucleus signaling pathway; respiratory burst involved in defense response; response to chitin; toxin catabolic process; defense response to fungus; response to salicylic acid stimulus; response to endoplasmic reticulum stress; response to cyclopentenone; defense response, incompatible interaction; regulation of defense response; prote…	plant-type cell wall; vacuole; chloroplast; extracellular region; plasma membrane;	protein binding; ATP binding; protein serine/threonine kinase activity;	#N/A	922
TCONS_00014519	scaffold03604:526378-527018	XLOC_008591	1	5.92328	87.3191	641	#N/A	No	#N/A	#N/A	#N/A	#N/A	255
TCONS_00014520	scaffold03604:532581-533362	XLOC_008592	1	2.53236	37.3313	782	#N/A	No	#N/A	#N/A	#N/A	#N/A	266
TCONS_00014719	scaffold03614:1681220-1681893	XLOC_008705	2	3.57861	52.7548	674	#N/A	No	#N/A	#N/A	#N/A	#N/A	281
TCONS_00014720	scaffold03614:1681237-1681893	XLOC_008705	2	2.83191	41.7471	657	#N/A	No	#N/A	#N/A	#N/A	#N/A	281
TCONS_00014764	scaffold03614:1926080-1928145	XLOC_008726	4	18.6585	275.058	2066	GO:0003723,GO:0044763,GO:0031429,GO:0006364,GO:0009535,GO:0001522,GO:0043414	Yes	single-organism cellular process; rRNA processing; pseudouridine synthesis; macromolecule methylation;	box H/ACA snoRNP complex; chloroplast thylakoid membrane;	RNA binding;	#N/A	341
TCONS_00014875	scaffold03614:3167065-3169468	XLOC_008792	5	2.50191	36.8824	2404	#N/A	No	#N/A	#N/A	#N/A	#N/A	262
TCONS_00014896	scaffold03614:3350073-3350641	XLOC_008804	2	51.8005	763.627	569	#N/A	No	#N/A	#N/A	#N/A	#N/A	317
TCONS_00015058	scaffold03614:119110-120007	XLOC_008881	2	13.9823	206.123	898	#N/A	No	#N/A	#N/A	#N/A	#N/A	237.5
TCONS_00015332	scaffold03614:2258693-2267391	XLOC_009011	6	121.872	1796.61	8699	GO:0009653,GO:0044763,GO:0010033,GO:0009651,GO:0005576,GO:0048513,GO:0044767,GO:1901700,GO:0006629,GO:0016788	Yes	anatomical structure morphogenesis; single-organism cellular process; response to organic substance; response to salt stress; organ development; single-organism developmental process; response to oxygen-containing compound; lipid metabolic process;	extracellular region;	hydrolase activity, acting on ester bonds;	#N/A	233
TCONS_00015333	scaffold03614:2260263-2262208	XLOC_009011	4	9.85186	145.233	1946	GO:0010103,GO:0009866,GO:0016298,GO:0009605,GO:0048046,GO:0060560,GO:0044237,GO:0005615,GO:0005618,GO:0009751,GO:0042538,GO:0010015,GO:0010817,GO:0044765,GO:0071669,GO:0048869,GO:0009817,GO:0043170,GO:0016049,GO:0009534,GO:0009871,GO:0004091,GO:0010226,GO:0071555,GO:0009627,GO:0006629	Yes	stomatal complex morphogenesis; induced systemic resistance, ethylene mediated signaling pathway; response to external stimulus; developmental growth involved in morphogenesis; cellular metabolic process; response to salicylic acid stimulus; hyperosmotic salinity response; root morphogenesis; regulation of hormone levels; single-organism transport; plant-type cell wall organization or biogenesis;…	apoplast; extracellular space; cell wall; chloroplast thylakoid;	lipase activity; carboxylesterase activity;	#N/A	212
TCONS_00015335	scaffold03614:2265050-2272686	XLOC_009011	3	55.3528	815.994	7637	GO:0008544,GO:0010015,GO:0010038,GO:0009628,GO:0048869,GO:0016788,GO:0006629	Yes	epidermis development; root morphogenesis; response to metal ion; response to abiotic stimulus; cellular developmental process; lipid metabolic process;	0	hydrolase activity, acting on ester bonds;	#N/A	239
TCONS_00015336	scaffold03614:2271609-2273546	XLOC_009011	5	1.92451	28.3706	1938	GO:0010103,GO:0044763,GO:0016556,GO:0005576,GO:0009751,GO:0042538,GO:0004091,GO:0010226,GO:0006629	Yes	stomatal complex morphogenesis; single-organism cellular process; mRNA modification; response to salicylic acid stimulus; hyperosmotic salinity response; response to lithium ion; lipid metabolic process;	extracellular region;	carboxylesterase activity;	#N/A	230
TCONS_00015409	scaffold03614:2927716-2928235	XLOC_009052	2	5.83989	86.0899	520	#N/A	No	#N/A	#N/A	#N/A	#N/A	206.5
TCONS_00015447	scaffold03614:3307700-3311365	XLOC_009072	2	4.29226	63.2753	3666	GO:0009987,GO:0005739,GO:0044767,GO:0009791,GO:0048608,GO:0008152,GO:0005515	Yes	cellular process; single-organism developmental process; post-embryonic development; reproductive structure development; metabolic process;	mitochondrion;	protein binding;	#N/A	295
TCONS_00015487	scaffold03614:3680508-3683342	XLOC_009094	6	2.85819	42.1346	2835	GO:0002752,GO:0004674,GO:0042803,GO:2001080,GO:0009738,GO:0051510,GO:0019199,GO:0048364,GO:0009693,GO:0009816,GO:0009506,GO:0032491,GO:0009845,GO:0008061,GO:0006979,GO:0048868,GO:0005886,GO:0043621,GO:0009817,GO:0048610,GO:0005524,GO:0019901,GO:0071323,GO:0046777,GO:0019722,GO:0032499,GO:0009507,GO:0071219	Yes	cell surface pattern recognition receptor signaling pathway; abscisic acid mediated signaling pathway; regulation of unidimensional cell growth; root development; ethylene biosynthetic process; defense response to bacterium, incompatible interaction; detection of molecule of fungal origin; seed germination; response to oxidative stress; pollen tube development; defense response to fungus, incompa…	plasmodesma; plasma membrane; chloroplast;	protein serine/threonine kinase activity; protein homodimerization activity; chitosan binding; transmembrane receptor protein kinase activity; chitin binding; protein self-association; ATP binding; protein kinase binding;	#N/A	229
TCONS_00015512	scaffold03614:3935866-3937394	XLOC_009107	2	3.10821	45.8203	1529	GO:0006952,GO:0046777,GO:0004383,GO:0004674,GO:0009620,GO:0009751,GO:0009617,GO:0005886,GO:0006182	Yes	defense response; protein autophosphorylation; response to fungus; response to salicylic acid stimulus; response to bacterium; cGMP biosynthetic process;	plasma membrane;	guanylate cyclase activity; protein serine/threonine kinase activity;	#N/A	227
TCONS_00015542	scaffold03614:317588-318037	XLOC_009123	1	7.10543	104.746	450	#N/A	No	#N/A	#N/A	#N/A	#N/A	227
TCONS_00015543	scaffold03614:976885-977230	XLOC_009124	1	4.67599	68.932	346	#N/A	No	#N/A	#N/A	#N/A	#N/A	281
TCONS_00015544	scaffold03614:1299195-1299960	XLOC_009125	1	2.46901	36.3974	766	#N/A	No	#N/A	#N/A	#N/A	#N/A	215
TCONS_00015545	scaffold03614:1761328-1761454	XLOC_009126	1	111.35	1641.49	127	#N/A	No	#N/A	#N/A	#N/A	#N/A	177
TCONS_00015547	scaffold03614:1932433-1934545	XLOC_009128	1	7.1715	105.72	2113	#N/A	No	#N/A	#N/A	#N/A	#N/A	220
TCONS_00015549	scaffold03614:2808968-2809848	XLOC_009130	1	3.49596	51.5365	881	#N/A	No	#N/A	#N/A	#N/A	#N/A	256
TCONS_00015550	scaffold03614:3306377-3306871	XLOC_009131	1	2.7355	40.3259	495	#N/A	No	#N/A	#N/A	#N/A	#N/A	320
TCONS_00015551	scaffold03614:3863556-3863686	XLOC_009132	1	274.281	4043.37	131	#N/A	No	#N/A	#N/A	#N/A	#N/A	106
TCONS_00015557	scaffold03623:101233-101863	XLOC_009137	1	3.71988	54.8374	631	#N/A	No	#N/A	#N/A	#N/A	#N/A	205
TCONS_00015558	scaffold03623:102209-103212	XLOC_009138	1	2.59939	38.3195	1004	#N/A	No	#N/A	#N/A	#N/A	#N/A	258
TCONS_00015668	scaffold03651:396680-398140	XLOC_009201	1	2.87087	42.3215	1461	#N/A	No	#N/A	#N/A	#N/A	#N/A	213.5
TCONS_00015669	scaffold03663:1460-2691	XLOC_009202	1	2.80029	41.2811	1232	#N/A	No	#N/A	#N/A	#N/A	#N/A	645
TCONS_00015704	scaffold03678:201-515	XLOC_009227	1	20.7782	306.305	315	#N/A	No	#N/A	#N/A	#N/A	#N/A	344
TCONS_00015707	scaffold03683:56388-56720	XLOC_009229	1	4.30099	63.404	333	GO:0071407,GO:0010051,GO:0004672,GO:0009888,GO:0005774,GO:0010204,GO:0016045,GO:0002764,GO:0009506,GO:0009626,GO:0042742,GO:0044237,GO:0009620,GO:0048513,GO:0006898,GO:0022625,GO:0005886,GO:0052544,GO:0005515,GO:1901576,GO:0009755,GO:1901701,GO:0005768,GO:0010359	Yes	cellular response to organic cyclic compound; xylem and phloem pattern formation; tissue development; defense response signaling pathway, resistance gene-independent; detection of bacterium; immune response-regulating signaling pathway; plant-type hypersensitive response; defense response to bacterium; cellular metabolic process; response to fungus; organ development; receptor-mediated endocytosi…	vacuolar membrane; plasmodesma; cytosolic large ribosomal subunit; plasma membrane; endosome;	protein kinase activity; protein binding;	#N/A	381
TCONS_00015738	scaffold03690:115-448	XLOC_009250	1	23.4836	346.188	334	#N/A	No	#N/A	#N/A	#N/A	#N/A	375.5
TCONS_00015802	scaffold03699:222-407	XLOC_009292	1	164.643	2427.12	186	#N/A	No	#N/A	#N/A	#N/A	#N/A	285
TCONS_00015890	scaffold03718:152417-152671	XLOC_009336	1	6.21081	91.5578	255	#N/A	No	#N/A	#N/A	#N/A	#N/A	221
TCONS_00015891	scaffold03718:348268-348994	XLOC_009337	1	3.41405	50.3289	727	#N/A	No	#N/A	#N/A	#N/A	#N/A	325.5
TCONS_00015937	scaffold03735:325322-327121	XLOC_009369	3	10.3857	153.103	1800	#N/A	No	#N/A	#N/A	#N/A	#N/A	256
TCONS_00015978	scaffold03735:30007-30330	XLOC_009397	1	9.31753	137.356	324	#N/A	No	#N/A	#N/A	#N/A	#N/A	233
TCONS_00015979	scaffold03735:129872-130090	XLOC_009398	1	6.70612	98.8596	219	#N/A	No	#N/A	#N/A	#N/A	#N/A	260
TCONS_00015980	scaffold03735:291558-291667	XLOC_009399	1	64.9035	956.787	110	#N/A	No	#N/A	#N/A	#N/A	#N/A	242
TCONS_00015985	scaffold03736:89378-90024	XLOC_009402	2	23.2143	342.218	647	#N/A	No	#N/A	#N/A	#N/A	#N/A	214.5
TCONS_00015989	scaffold03736:115281-116261	XLOC_009406	3	14.2644	210.282	981	GO:0009705,GO:0015691,GO:0006862,GO:0010363,GO:0015802,GO:0006816,GO:0009624,GO:0006612,GO:0016021,GO:0043069,GO:0015369,GO:0043090,GO:0015696,GO:0061025,GO:0006882,GO:0006888,GO:0055085,GO:0012505,GO:0006828,GO:0043269	Yes	cadmium ion transport; nucleotide transport; regulation of plant-type hypersensitive response; basic amino acid transport; calcium ion transport; response to nematode; protein targeting to membrane; negative regulation of programmed cell death; amino acid import; ammonium transport; membrane fusion; cellular zinc ion homeostasis; ER to Golgi vesicle-mediated transport; transmembrane transport; ma…	plant-type vacuole membrane; integral to membrane; endomembrane system;	calcium:hydrogen antiporter activity;	#N/A	245
TCONS_00015990	scaffold03736:118990-120352	XLOC_009407	3	7.38397	108.852	1363	GO:0006828,GO:0015691,GO:0071702,GO:0006820,GO:0009705,GO:0071705,GO:0015369,GO:0006816,GO:0065007	Yes	manganese ion transport; cadmium ion transport; organic substance transport; anion transport; nitrogen compound transport; calcium ion transport; biological regulation;	plant-type vacuole membrane;	calcium:hydrogen antiporter activity;	#N/A	211.5
TCONS_00015991	scaffold03736:118990-120352	XLOC_009407	3	11.1028	163.674	1363	GO:0006828,GO:0015691,GO:0071702,GO:0006820,GO:0009705,GO:0071705,GO:0015369,GO:0006816,GO:0065007	Yes	manganese ion transport; cadmium ion transport; organic substance transport; anion transport; nitrogen compound transport; calcium ion transport; biological regulation;	plant-type vacuole membrane;	calcium:hydrogen antiporter activity;	#N/A	211.5
TCONS_00015998	scaffold03736:186981-195388	XLOC_009411	4	31.3585	462.278	8408	#N/A	No	#N/A	#N/A	#N/A	#N/A	419
TCONS_00015999	scaffold03736:188413-195385	XLOC_009411	3	244.841	3609.37	6973	#N/A	No	#N/A	#N/A	#N/A	#N/A	1081
TCONS_00016000	scaffold03736:125789-125977	XLOC_009412	1	14.3903	212.137	189	#N/A	No	#N/A	#N/A	#N/A	#N/A	215
TCONS_00016009	scaffold03741:164541-165044	XLOC_009419	2	5.67545	83.6657	504	GO:0031048,GO:0006346,GO:0005515,GO:0007131,GO:0007155,GO:0000911,GO:0051567,GO:0045010,GO:0000724,GO:0010389,GO:0008283,GO:0051510,GO:0051225,GO:0009965,GO:0010090,GO:0006306,GO:0016444,GO:0007067,GO:0048765,GO:0009555,GO:0051302,GO:0032875,GO:0007276,GO:0009165,GO:0007129,GO:0045893,GO:0010087,GO:0009909,GO:0043687,GO:0006270,GO:0005634,GO:0071555	Yes	chromatin silencing by small RNA; methylation-dependent chromatin silencing; reciprocal meiotic recombination; cell adhesion; cytokinesis by cell plate formation; histone H3-K9 methylation; actin nucleation; double-strand break repair via homologous recombination; regulation of G2/M transition of mitotic cell cycle; cell proliferation; regulation of unidimensional cell growth; spindle assembly; l…	nucleus;	protein binding;	#N/A	234.5
TCONS_00016056	scaffold03741:463783-463980	XLOC_009447	1	28.7488	423.806	198	#N/A	No	#N/A	#N/A	#N/A	#N/A	206
TCONS_00016088	scaffold03741:836565-837348	XLOC_009466	1	20.1592	297.18	784	#N/A	No	#N/A	#N/A	#N/A	#N/A	614
TCONS_00016091	scaffold03741:851572-852044	XLOC_009469	2	4.10157	60.4642	473	#N/A	No	#N/A	#N/A	#N/A	#N/A	348.5
TCONS_00016108	scaffold03741:1080102-1080839	XLOC_009483	2	6.2513	92.1547	738	#N/A	No	#N/A	#N/A	#N/A	#N/A	368
TCONS_00016129	scaffold03741:81539-82110	XLOC_009495	2	30.3069	446.775	572	#N/A	No	#N/A	#N/A	#N/A	#N/A	312.5
TCONS_00016259	scaffold03741:391024-391215	XLOC_009570	1	8.73301	128.739	192	#N/A	No	#N/A	#N/A	#N/A	#N/A	318
TCONS_00016260	scaffold03741:708310-708849	XLOC_009571	1	2.81191	41.4523	540	#N/A	No	#N/A	#N/A	#N/A	#N/A	215
TCONS_00016261	scaffold03741:835513-835824	XLOC_009572	1	8.78822	129.553	312	#N/A	No	#N/A	#N/A	#N/A	#N/A	190
TCONS_00016262	scaffold03741:968418-968710	XLOC_009573	1	5.40091	79.6185	293	#N/A	No	#N/A	#N/A	#N/A	#N/A	175
TCONS_00016263	scaffold03741:1044630-1045464	XLOC_009574	1	2.71444	40.0155	835	#N/A	No	#N/A	#N/A	#N/A	#N/A	269
TCONS_00016271	scaffold03746:233-617	XLOC_009580	1	25.4134	374.636	385	#N/A	No	#N/A	#N/A	#N/A	#N/A	300
TCONS_00016475	scaffold03750:501783-502090	XLOC_009700	1	6.59865	97.2754	308	#N/A	No	#N/A	#N/A	#N/A	#N/A	316
TCONS_00016476	scaffold03750:623387-623733	XLOC_009701	1	8.59114	126.648	347	GO:0071472,GO:0009705,GO:0009941,GO:0005802,GO:0043181,GO:0006816,GO:0000902,GO:0007033,GO:0070072,GO:0012510,GO:0031669,GO:0009678,GO:0007030,GO:0048193,GO:0032119,GO:0015986,GO:0005768,GO:0045735,GO:0016049,GO:0016887,GO:0005886,GO:0005739,GO:0015991,GO:0033179,GO:0015078	Yes	cellular response to salt stress; vacuolar sequestering; calcium ion transport; cell morphogenesis; vacuole organization; vacuolar proton-transporting V-type ATPase complex assembly; cellular response to nutrient levels; Golgi organization; Golgi vesicle transport; sequestering of zinc ion; ATP synthesis coupled proton transport; cell growth; ATP hydrolysis coupled proton transport;	plant-type vacuole membrane; chloroplast envelope; trans-Golgi network; trans-Golgi network transport vesicle membrane; endosome; plasma membrane; mitochondrion; proton-transporting V-type ATPase, V0 domain;	hydrogen-translocating pyrophosphatase activity; nutrient reservoir activity; ATPase activity; hydrogen ion transmembrane transporter activity;	#N/A	276
TCONS_00016477	scaffold03750:741099-741463	XLOC_009702	1	4.26765	62.9125	365	#N/A	No	#N/A	#N/A	#N/A	#N/A	#N/A
TCONS_00016478	scaffold03750:742029-742363	XLOC_009703	1	4.76224	70.2035	335	#N/A	No	#N/A	#N/A	#N/A	#N/A	392
TCONS_00016482	scaffold03769:1767-1993	XLOC_009707	1	6.63244	97.7734	227	GO:0044710,GO:0051301,GO:0051213,GO:0046872,GO:0000185,GO:0008349,GO:0005083,GO:0005515,GO:0005667,GO:0005524,GO:0003677,GO:0007257,GO:0018105,GO:0007275,GO:0044767,GO:0005730,GO:0016568,GO:0007067,GO:0048856,GO:0005576,GO:0006355	Yes	single-organism metabolic process; cell division; activation of MAPKKK activity; activation of JUN kinase activity; peptidyl-serine phosphorylation; multicellular organismal development; single-organism developmental process; chromatin modification; mitosis; anatomical structure development; regulation of transcription, DNA-dependent;	transcription factor complex; nucleolus; extracellular region;	dioxygenase activity; metal ion binding; MAP kinase kinase kinase kinase activity; small GTPase regulator activity; protein binding; ATP binding; DNA binding;	#N/A	314
TCONS_00016596	scaffold03777:16860-17164	XLOC_009754	1	3.55162	52.3569	305	#N/A	No	#N/A	#N/A	#N/A	#N/A	193
TCONS_00016620	scaffold03790:9924-10143	XLOC_009772	1	8188.68	120715	220	#N/A	No	#N/A	#N/A	#N/A	#N/A	308
TCONS_00016621	scaffold03790:10769-10981	XLOC_009773	1	3385.04	49901.2	213	#N/A	No	#N/A	#N/A	#N/A	#N/A	212
TCONS_00016622	scaffold03790:13389-13577	XLOC_009774	1	112.017	1651.32	189	#N/A	No	#N/A	#N/A	#N/A	#N/A	226.5
TCONS_00016623	scaffold03790:13635-13694	XLOC_009775	1	25085.9	369809	60	#N/A	No	#N/A	#N/A	#N/A	#N/A	#N/A
TCONS_00016624	scaffold03790:14154-14256	XLOC_009776	1	311.182	4587.36	103	#N/A	No	#N/A	#N/A	#N/A	#N/A	230
TCONS_00016625	scaffold03790:14317-14554	XLOC_009777	1	5.37378	79.2186	238	#N/A	No	#N/A	#N/A	#N/A	#N/A	269
TCONS_00016626	scaffold03790:15016-15068	XLOC_009778	1	3095.58	45634.1	53	#N/A	No	#N/A	#N/A	#N/A	#N/A	109
TCONS_00016627	scaffold03790:17100-17262	XLOC_009779	1	51.7648	763.101	163	#N/A	No	#N/A	#N/A	#N/A	#N/A	237
TCONS_00016808	scaffold03802:651765-653456	XLOC_009884	2	3.46123	51.0244	1692	#N/A	No	#N/A	#N/A	#N/A	#N/A	263
TCONS_00016823	scaffold03802:158682-159222	XLOC_009895	1	12.3131	181.516	541	GO:0010075,GO:0010014,GO:0009944,GO:0005509,GO:0009639,GO:0005634,GO:0005829,GO:0005739,GO:0009855	Yes	regulation of meristem growth; meristem initiation; polarity specification of adaxial/abaxial axis; response to red or far red light; determination of bilateral symmetry;	nucleus; cytosol; mitochondrion;	calcium ion binding;	red/far-red	218
TCONS_00016883	scaffold03816:1198-2858	XLOC_009939	2	93.9334	1384.74	1661	GO:0005576	Yes	0	extracellular region;	0	#N/A	263
TCONS_00016981	scaffold03823:115730-116022	XLOC_010002	1	7.25053	106.885	293	#N/A	No	#N/A	#N/A	#N/A	#N/A	157.5
TCONS_00017055	scaffold03834:3632-3953	XLOC_010044	1	4.67402	68.903	322	#N/A	No	#N/A	#N/A	#N/A	#N/A	255.5
TCONS_00017056	scaffold03834:42601-43189	XLOC_010045	1	21.1864	312.323	589	#N/A	No	#N/A	#N/A	#N/A	#N/A	699
TCONS_00017095	scaffold03850:81203-84906	XLOC_010071	2	9.93476	146.455	3704	GO:0005739	Yes	0	mitochondrion;	0	#N/A	844
TCONS_00017096	scaffold03850:81224-84906	XLOC_010071	3	3.97987	58.6701	3683	GO:0005739	Yes	0	mitochondrion;	0	#N/A	844
TCONS_00017135	scaffold03852:370-847	XLOC_010094	3	23.4788	346.118	478	#N/A	No	#N/A	#N/A	#N/A	#N/A	239
TCONS_00017146	scaffold03855:1522-2472	XLOC_010101	1	2.40866	35.5077	951	#N/A	No	#N/A	#N/A	#N/A	#N/A	285.5
TCONS_00017245	scaffold03859:238148-238307	XLOC_010156	1	77.6962	1145.37	160	#N/A	No	#N/A	#N/A	#N/A	#N/A	239
TCONS_00017246	scaffold03859:352158-352337	XLOC_010157	1	24.2266	357.141	180	#N/A	No	#N/A	#N/A	#N/A	#N/A	275
TCONS_00017247	scaffold03859:391680-391985	XLOC_010158	1	54.9207	809.624	306	#N/A	No	#N/A	#N/A	#N/A	#N/A	286
TCONS_00017248	scaffold03859:514820-515020	XLOC_010159	1	79.8539	1177.18	201	#N/A	No	#N/A	#N/A	#N/A	#N/A	246
TCONS_00017275	scaffold03866:59663-59783	XLOC_010170	1	823.977	12146.8	121	#N/A	No	#N/A	#N/A	#N/A	#N/A	#N/A
TCONS_00017339	scaffold03874:210930-211121	XLOC_010202	1	37.7953	557.167	192	#N/A	No	#N/A	#N/A	#N/A	#N/A	209
TCONS_00017345	scaffold03882:36366-36536	XLOC_010206	1	159.585	2352.55	171	#N/A	No	#N/A	#N/A	#N/A	#N/A	273
TCONS_00017348	scaffold03883:237975-239105	XLOC_010209	1	66.0353	973.472	1131	#N/A	No	#N/A	#N/A	#N/A	#N/A	712
TCONS_00017372	scaffold03883:277847-278350	XLOC_010220	1	8.24861	121.599	504	#N/A	No	#N/A	#N/A	#N/A	#N/A	319
TCONS_00017390	scaffold03896:63566-63835	XLOC_010233	1	2.8481	41.9859	270	#N/A	No	#N/A	#N/A	#N/A	#N/A	275
TCONS_00017398	scaffold03912:582-1647	XLOC_010239	2	70.568	1040.29	1066	GO:0008233,GO:0043161,GO:0009651,GO:0051788,GO:0080129,GO:0006635,GO:0006096,GO:0006094,GO:0046686,GO:0009407,GO:0005839,GO:0022626	Yes	proteasomal ubiquitin-dependent protein catabolic process; response to salt stress; response to misfolded protein; proteasome core complex assembly; fatty acid beta-oxidation; glycolysis; gluconeogenesis; response to cadmium ion; toxin catabolic process;	proteasome core complex; cytosolic ribosome;	peptidase activity;	#N/A	221
TCONS_00017399	scaffold03912:1116-1640	XLOC_010240	1	7.0504	103.935	525	GO:0008233,GO:0043161,GO:0009651,GO:0051788,GO:0080129,GO:0006635,GO:0006096,GO:0006094,GO:0046686,GO:0009407,GO:0005839,GO:0022626	Yes	proteasomal ubiquitin-dependent protein catabolic process; response to salt stress; response to misfolded protein; proteasome core complex assembly; fatty acid beta-oxidation; glycolysis; gluconeogenesis; response to cadmium ion; toxin catabolic process;	proteasome core complex; cytosolic ribosome;	peptidase activity;	#N/A	265.5
TCONS_00017415	scaffold03922:3298-3397	XLOC_010248	1	113.719	1676.42	100	#N/A	No	#N/A	#N/A	#N/A	#N/A	230
TCONS_00017416	scaffold03923:1655-2131	XLOC_010249	1	7.34056	108.212	477	#N/A	No	#N/A	#N/A	#N/A	#N/A	252.5
TCONS_00017447	scaffold03942:307834-308348	XLOC_010271	2	18.4265	271.638	515	GO:0010048,GO:0009739,GO:0010077,GO:0010093,GO:0009911,GO:0043481,GO:0046983,GO:0005737,GO:0048510,GO:0003677,GO:0000060,GO:0003700,GO:0045893,GO:0008134,GO:0005634,GO:0048481,GO:0048441,GO:0048443	Yes	vernalization response; response to gibberellin stimulus; maintenance of inflorescence meristem identity; specification of floral organ identity; positive regulation of flower development; anthocyanin accumulation in tissues in response to UV light; regulation of timing of transition from vegetative to reproductive phase; protein import into nucleus, translocation; positive regulation of transcri…	cytoplasm; nucleus;	protein dimerization activity; DNA binding; sequence-specific DNA binding transcription factor activity; transcription factor binding;	UV light (anthocyanin accumulation)	323
TCONS_00017533	scaffold03942:481823-482051	XLOC_010317	1	18.5879	274.018	229	#N/A	No	#N/A	#N/A	#N/A	#N/A	207
TCONS_00017548	scaffold03954:10885-11144	XLOC_010329	1	11.9682	176.432	260	#N/A	No	#N/A	#N/A	#N/A	#N/A	314
TCONS_00017549	scaffold03954:11229-11517	XLOC_010330	1	17.4647	257.46	289	#N/A	No	#N/A	#N/A	#N/A	#N/A	380
TCONS_00017571	scaffold03970:913-1497	XLOC_010347	1	5.84952	86.2319	585	#N/A	No	#N/A	#N/A	#N/A	#N/A	293
TCONS_00017628	scaffold03975:258122-258352	XLOC_010373	1	12.5999	185.744	231	#N/A	No	#N/A	#N/A	#N/A	#N/A	151
TCONS_00017635	scaffold03980:35755-36483	XLOC_010376	2	2.44269	36.0094	729	#N/A	No	#N/A	#N/A	#N/A	#N/A	321.5
TCONS_00017648	scaffold03993:2621-3146	XLOC_010384	2	31.9713	471.311	526	#N/A	No	#N/A	#N/A	#N/A	#N/A	242
TCONS_00017673	scaffold03997:267-662	XLOC_010397	1	6.75784	99.6221	396	#N/A	No	#N/A	#N/A	#N/A	#N/A	287
TCONS_00017739	scaffold04003:98244-98438	XLOC_010437	1	10.8377	159.766	195	#N/A	No	#N/A	#N/A	#N/A	#N/A	136
TCONS_00017743	scaffold04009:2131-2575	XLOC_010440	1	12.9124	190.35	445	GO:0009845,GO:0005739	Yes	seed germination;	mitochondrion;	0	#N/A	287
TCONS_00017784	scaffold04021:1938-2373	XLOC_010467	2	16.5219	243.56	436	#N/A	No	#N/A	#N/A	#N/A	#N/A	228
TCONS_00017807	scaffold04024:200354-201909	XLOC_010485	3	9.36104	137.998	1556	#N/A	No	#N/A	#N/A	#N/A	#N/A	213
TCONS_00017808	scaffold04024:200354-217304	XLOC_010485	3	4.20483	61.9863	16951	#N/A	No	#N/A	#N/A	#N/A	#N/A	11531
TCONS_00017810	scaffold04024:202669-217048	XLOC_010485	3	5.77	85.0596	14380	#N/A	No	#N/A	#N/A	#N/A	#N/A	12715.5
TCONS_00017811	scaffold04024:202669-217304	XLOC_010485	3	14.0163	206.624	14636	#N/A	No	#N/A	#N/A	#N/A	#N/A	12715.5
TCONS_00017812	scaffold04024:202669-217304	XLOC_010485	3	6.98545	102.977	14636	#N/A	No	#N/A	#N/A	#N/A	#N/A	12715.5
TCONS_00017818	scaffold04024:62900-63081	XLOC_010490	1	17763.7	261867	182	#N/A	No	#N/A	#N/A	#N/A	#N/A	251
TCONS_00017880	scaffold04043:357419-358228	XLOC_010530	2	5.81493	85.7219	810	GO:0042542,GO:0016458,GO:0000012,GO:0006898,GO:0006303,GO:0048449,GO:0033151,GO:0006289,GO:0006273,GO:0009792,GO:0006266,GO:0009909,GO:0034968,GO:0003910,GO:0005524,GO:0043596,GO:0000910,GO:0005739	Yes	response to hydrogen peroxide; gene silencing; single strand break repair; receptor-mediated endocytosis; double-strand break repair via nonhomologous end joining; floral organ formation; V(D)J recombination; nucleotide-excision repair; lagging strand elongation; embryo development ending in birth or egg hatching; DNA ligation; regulation of flower development; histone lysine methylation; cytokin…	nuclear replication fork; mitochondrion;	DNA ligase (ATP) activity; ATP binding;	#N/A	330
TCONS_00017921	scaffold04043:702125-708845	XLOC_010562	2	7.1676	105.663	6721	#N/A	No	#N/A	#N/A	#N/A	#N/A	212.5
TCONS_00017951	scaffold04043:970890-971713	XLOC_010574	2	83.6669	1233.39	824	#N/A	No	#N/A	#N/A	#N/A	#N/A	389
TCONS_00017989	scaffold04043:1217676-1218344	XLOC_010599	2	3.36449	49.5983	669	GO:0046983	Yes	0	0	protein dimerization activity;	#N/A	402.5
TCONS_00018017	scaffold04043:1552054-1552932	XLOC_010619	3	8.04542	118.603	879	GO:0009739,GO:0005509,GO:0005983,GO:0005615,GO:0007623,GO:0016023,GO:0005987,GO:0009737,GO:0009570,GO:0004556,GO:0048046	Yes	response to gibberellin stimulus; starch catabolic process; circadian rhythm; sucrose catabolic process; response to abscisic acid stimulus;	extracellular space; cytoplasmic membrane-bounded vesicle; chloroplast stroma; apoplast;	calcium ion binding; alpha-amylase activity;	#N/A	314
TCONS_00018066	scaffold04043:390818-391451	XLOC_010646	2	7.54801	111.271	634	#N/A	No	#N/A	#N/A	#N/A	#N/A	260
TCONS_00018086	scaffold04043:702703-708787	XLOC_010659	3	5.36262	79.0542	6085	#N/A	No	#N/A	#N/A	#N/A	#N/A	224
TCONS_00018110	scaffold04043:892350-893198	XLOC_010672	2	48.4022	713.531	849	#N/A	No	#N/A	#N/A	#N/A	#N/A	245
TCONS_00018179	scaffold04043:1393736-1394529	XLOC_010719	2	12.6591	186.616	794	#N/A	No	#N/A	#N/A	#N/A	#N/A	194
TCONS_00018206	scaffold04043:889690-890168	XLOC_010738	1	6.50684	95.9218	479	#N/A	No	#N/A	#N/A	#N/A	#N/A	283
TCONS_00018208	scaffold04043:1253405-1253837	XLOC_010740	1	2.91722	43.0048	433	#N/A	No	#N/A	#N/A	#N/A	#N/A	230
TCONS_00018209	scaffold04043:1302530-1302773	XLOC_010741	1	54.5966	804.846	244	#N/A	No	#N/A	#N/A	#N/A	#N/A	252.5
TCONS_00018210	scaffold04043:1395870-1396273	XLOC_010742	1	4.6892	69.1268	404	GO:0009863,GO:0004672,GO:0016324,GO:0051510,GO:0045088,GO:0009628,GO:0048519,GO:0044249,GO:0050832,GO:0046907,GO:0009791,GO:0009506,GO:0090404,GO:0043680,GO:0060255,GO:0051606,GO:0043067,GO:0080090,GO:0031323,GO:0044723,GO:0010483,GO:0046777,GO:1901576,GO:0044765,GO:0009742,GO:0009860,GO:0009617	Yes	salicylic acid mediated signaling pathway; regulation of unidimensional cell growth; regulation of innate immune response; response to abiotic stimulus; negative regulation of biological process; cellular biosynthetic process; defense response to fungus; intracellular transport; post-embryonic development; regulation of macromolecule metabolic process; detection of stimulus; regulation of program…	apical plasma membrane; plasmodesma; pollen tube tip; filiform apparatus;	protein kinase activity;	#N/A	239
TCONS_00018211	scaffold04043:1577399-1577742	XLOC_010743	1	23.1604	341.423	344	#N/A	No	#N/A	#N/A	#N/A	#N/A	209.5
TCONS_00018222	scaffold04047:151901-152131	XLOC_010750	1	68.9201	1016	231	#N/A	No	#N/A	#N/A	#N/A	#N/A	239
TCONS_00018237	scaffold04047:169174-171635	XLOC_010757	2	2.39741	35.3419	2462	GO:0080019,GO:0009611,GO:0006635,GO:0009605,GO:0005515,GO:0010345,GO:0016558,GO:0009651,GO:0044707,GO:0010018,GO:0009507,GO:0070647,GO:0050062,GO:0003700,GO:0009506,GO:0045893,GO:0042753,GO:0005886,GO:0005634,GO:0008270	Yes	response to wounding; fatty acid beta-oxidation; response to external stimulus; suberin biosynthetic process; protein import into peroxisome matrix; response to salt stress; single-multicellular organism process; far-red light signaling pathway; protein modification by small protein conjugation or removal; positive regulation of transcription, DNA-dependent; positive regulation of circadian rhyth…	chloroplast; plasmodesma; plasma membrane; nucleus;	fatty-acyl-CoA reductase (alcohol-forming) activity; protein binding; long-chain-fatty-acyl-CoA reductase activity; sequence-specific DNA binding transcription factor activity; zinc ion binding;	red/far-red	342.5
TCONS_00018242	scaffold04047:13612-13842	XLOC_010760	1	12.7517	187.982	231	#N/A	No	#N/A	#N/A	#N/A	#N/A	234.5
TCONS_00018256	scaffold04050:106708-106929	XLOC_010768	1	184.839	2724.84	222	#N/A	No	#N/A	#N/A	#N/A	#N/A	239
TCONS_00018261	scaffold04056:112372-112877	XLOC_010772	2	2.7127	39.9899	506	#N/A	No	#N/A	#N/A	#N/A	#N/A	187
TCONS_00018262	scaffold04056:112372-113634	XLOC_010772	2	8.66997	127.81	1263	#N/A	No	#N/A	#N/A	#N/A	#N/A	211.5
TCONS_00018263	scaffold04056:112372-113634	XLOC_010772	2	44.7495	659.683	1263	#N/A	No	#N/A	#N/A	#N/A	#N/A	211.5
TCONS_00018276	scaffold04056:113689-115375	XLOC_010781	1	15.1249	222.967	1687	#N/A	No	#N/A	#N/A	#N/A	#N/A	254
TCONS_00018394	scaffold04065:88428-88763	XLOC_010849	1	2.49392	36.7646	336	GO:0009615,GO:0000226,GO:0048046,GO:1901701,GO:0048519,GO:0000911,GO:0005773,GO:0006355,GO:0010075,GO:0009617,GO:0008283,GO:0043067,GO:0016787,GO:0005618,GO:0071310,GO:0061024,GO:0031540,GO:0045088,GO:0010224,GO:0007165,GO:0046686,GO:0009719,GO:0009627	Yes	response to virus; microtubule cytoskeleton organization; cellular response to oxygen-containing compound; negative regulation of biological process; cytokinesis by cell plate formation; regulation of transcription, DNA-dependent; regulation of meristem growth; response to bacterium; cell proliferation; regulation of programmed cell death; cellular response to organic substance; membrane organiza…	apoplast; vacuole; cell wall;	hydrolase activity;	#N/A	290.5
TCONS_00018395	scaffold04065:372405-372475	XLOC_010850	1	3161.07	46599.5	71	#N/A	No	#N/A	#N/A	#N/A	#N/A	#N/A
TCONS_00018415	scaffold04080:229080-229136	XLOC_010865	1	7289.43	107459	57	#N/A	No	#N/A	#N/A	#N/A	#N/A	245
TCONS_00018510	scaffold04083:402128-403168	XLOC_010914	2	3.90749	57.6031	1041	#N/A	No	#N/A	#N/A	#N/A	#N/A	320
TCONS_00018512	scaffold04083:402128-404246	XLOC_010914	2	9.29235	136.985	2119	#N/A	No	#N/A	#N/A	#N/A	#N/A	320
TCONS_00018525	scaffold04083:72973-73247	XLOC_010922	1	14.2491	210.056	275	#N/A	No	#N/A	#N/A	#N/A	#N/A	188
TCONS_00018526	scaffold04083:500723-501091	XLOC_010923	1	3.33917	49.2251	369	GO:0048827,GO:0003723,GO:0005739,GO:0048449,GO:0000966,GO:0048438,GO:0016043,GO:0009507,GO:0016020,GO:0009793	Yes	phyllome development; floral organ formation; RNA 5'-end processing; floral whorl development; cellular component organization; embryo development ending in seed dormancy;	mitochondrion; chloroplast; membrane;	RNA binding;	#N/A	471
TCONS_00018527	scaffold04083:501258-502035	XLOC_010924	1	3.16491	46.6561	778	GO:0004016,GO:0003723,GO:0006397,GO:0000966,GO:0005739,GO:0005515	Yes	mRNA processing; RNA 5'-end processing;	mitochondrion;	adenylate cyclase activity; RNA binding; protein binding;	#N/A	844
TCONS_00018541	scaffold04099:26418-27200	XLOC_010934	2	6.43303	94.8338	783	#N/A	No	#N/A	#N/A	#N/A	#N/A	283
TCONS_00018546	scaffold04099:24085-24493	XLOC_010939	1	5.65568	83.3743	409	#N/A	No	#N/A	#N/A	#N/A	#N/A	216.5
TCONS_00018547	scaffold04099:112682-113492	XLOC_010940	1	8.50528	125.382	811	#N/A	No	#N/A	#N/A	#N/A	#N/A	266
TCONS_00018592	scaffold04116:559580-560484	XLOC_010971	2	13.1701	194.149	905	#N/A	No	#N/A	#N/A	#N/A	#N/A	268
TCONS_00018598	scaffold04116:7167-8084	XLOC_010974	1	9.53723	140.595	918	#N/A	No	#N/A	#N/A	#N/A	#N/A	344
TCONS_00018599	scaffold04116:494530-495001	XLOC_010975	1	2.78956	41.1229	472	#N/A	No	#N/A	#N/A	#N/A	#N/A	266
TCONS_00018603	scaffold04118:7221-7749	XLOC_010979	1	6.0698	89.4792	529	#N/A	No	#N/A	#N/A	#N/A	#N/A	260.5
TCONS_00018621	scaffold04133:236107-236731	XLOC_010990	2	7.40614	109.179	625	GO:0005774,GO:0031348,GO:0009595,GO:0009867,GO:0009697,GO:0009862,GO:0010363,GO:0010310,GO:0010200,GO:0005525,GO:0006612,GO:0043900,GO:0050832,GO:0042742,GO:0016192,GO:0000165,GO:0046686,GO:0009506,GO:0003924,GO:0005886,GO:0005739	Yes	negative regulation of defense response; detection of biotic stimulus; jasmonic acid mediated signaling pathway; salicylic acid biosynthetic process; systemic acquired resistance, salicylic acid mediated signaling pathway; regulation of plant-type hypersensitive response; regulation of hydrogen peroxide metabolic process; response to chitin; protein targeting to membrane; regulation of multi-orga…	vacuolar membrane; plasmodesma; plasma membrane; mitochondrion;	GTP binding; GTPase activity;	#N/A	270
TCONS_00018644	scaffold04137:195595-195908	XLOC_011002	2	3.19283	47.0678	314	#N/A	No	#N/A	#N/A	#N/A	#N/A	242.5
TCONS_00018704	scaffold04137:156190-156349	XLOC_011037	1	368.005	5425.02	160	#N/A	No	#N/A	#N/A	#N/A	#N/A	263
TCONS_00018722	scaffold04145:508-2761	XLOC_011046	5	3.4363	50.657	2254	#N/A	No	#N/A	#N/A	#N/A	#N/A	237.5
TCONS_00018727	scaffold04145:34427-35488	XLOC_011050	2	10.1261	149.276	1062	#N/A	No	#N/A	#N/A	#N/A	#N/A	232.5
TCONS_00018729	scaffold04146:7527-8516	XLOC_011052	2	23.4592	345.828	990	#N/A	No	#N/A	#N/A	#N/A	#N/A	349
TCONS_00018730	scaffold04146:7937-8516	XLOC_011053	1	7.19539	106.072	580	#N/A	No	#N/A	#N/A	#N/A	#N/A	409
TCONS_00018739	scaffold04151:86799-90263	XLOC_011061	3	7.13323	105.156	3465	GO:0080019,GO:0009611,GO:0009605,GO:0005515,GO:0003006,GO:0010345,GO:0009651,GO:0009791,GO:0010018,GO:0009507,GO:0048856,GO:0050062,GO:0003700,GO:0045893,GO:0042753,GO:0070646,GO:0005886,GO:0005634,GO:0008270	Yes	response to wounding; response to external stimulus; developmental process involved in reproduction; suberin biosynthetic process; response to salt stress; post-embryonic development; far-red light signaling pathway; anatomical structure development; positive regulation of transcription, DNA-dependent; positive regulation of circadian rhythm; protein modification by small protein removal;	chloroplast; plasma membrane; nucleus;	fatty-acyl-CoA reductase (alcohol-forming) activity; protein binding; long-chain-fatty-acyl-CoA reductase activity; sequence-specific DNA binding transcription factor activity; zinc ion binding;	red/far-red	1517.5
TCONS_00018770	scaffold04151:297157-299336	XLOC_011083	2	4.6848	69.0619	2180	#N/A	No	#N/A	#N/A	#N/A	#N/A	302
TCONS_00018844	scaffold04151:218086-220861	XLOC_011133	2	14.8413	218.786	2776	#N/A	No	#N/A	#N/A	#N/A	#N/A	201
TCONS_00018907	scaffold04160:528-1906	XLOC_011164	2	8.45156	124.59	1379	GO:0010021,GO:0003844,GO:0006098,GO:0019760,GO:0019288,GO:0000023,GO:0019252,GO:0009570,GO:0009664,GO:0043085,GO:0000272	Yes	amylopectin biosynthetic process; pentose-phosphate shunt; glucosinolate metabolic process; isopentenyl diphosphate biosynthetic process, methylerythritol 4-phosphate pathway; maltose metabolic process; starch biosynthetic process; plant-type cell wall organization; positive regulation of catalytic activity; polysaccharide catabolic process;	chloroplast stroma;	1,4-alpha-glucan branching enzyme activity;	#N/A	390
TCONS_00019003	scaffold04165:74520-74630	XLOC_011209	1	141.959	2092.71	111	#N/A	No	#N/A	#N/A	#N/A	#N/A	245
TCONS_00019004	scaffold04165:257411-257702	XLOC_011210	1	7.54317	111.199	292	#N/A	No	#N/A	#N/A	#N/A	#N/A	198
TCONS_00019005	scaffold04165:262258-262722	XLOC_011211	1	4.16401	61.3845	465	#N/A	No	#N/A	#N/A	#N/A	#N/A	455
TCONS_00019006	scaffold04165:366576-366928	XLOC_011212	1	9.15856	135.013	353	#N/A	No	#N/A	#N/A	#N/A	#N/A	269
TCONS_00019008	scaffold04173:9063-9128	XLOC_011214	1	243098	3.58368e+06	66	#N/A	No	#N/A	#N/A	#N/A	#N/A	#N/A
TCONS_00019148	scaffold04175:354563-354748	XLOC_011302	1	199.786	2945.19	186	#N/A	No	#N/A	#N/A	#N/A	#N/A	255
TCONS_00019149	scaffold04175:355023-355604	XLOC_011303	1	24.9754	368.18	582	#N/A	No	#N/A	#N/A	#N/A	#N/A	365
TCONS_00019223	scaffold04175:825749-826574	XLOC_011340	2	43.8998	647.158	826	#N/A	No	#N/A	#N/A	#N/A	#N/A	243
TCONS_00019227	scaffold04175:307217-307344	XLOC_011344	1	355.892	5246.46	128	#N/A	No	#N/A	#N/A	#N/A	#N/A	171
TCONS_00019254	scaffold04177:38406-38492	XLOC_011357	1	705.837	10405.2	87	#N/A	No	#N/A	#N/A	#N/A	#N/A	228
TCONS_00019290	scaffold04182:110791-117397	XLOC_011385	2	11.4459	168.732	6607	GO:0005680,GO:0004842,GO:0005515,GO:0008270	Yes	0	anaphase-promoting complex;	ubiquitin-protein ligase activity; protein binding; zinc ion binding;	#N/A	356
TCONS_00019333	scaffold04182:393524-394227	XLOC_011410	1	2.67835	39.4835	704	#N/A	No	#N/A	#N/A	#N/A	#N/A	251
TCONS_00019515	scaffold04209:403956-404768	XLOC_011496	1	10.5285	155.208	813	#N/A	No	#N/A	#N/A	#N/A	#N/A	383
TCONS_00019516	scaffold04209:482672-483318	XLOC_011497	1	3.3199	48.941	647	#N/A	No	#N/A	#N/A	#N/A	#N/A	275
TCONS_00019517	scaffold04209:761610-761762	XLOC_011498	1	35.9434	529.867	153	#N/A	No	#N/A	#N/A	#N/A	#N/A	278.5
TCONS_00019524	scaffold04216:1899-2009	XLOC_011504	1	58.7415	865.949	111	#N/A	No	#N/A	#N/A	#N/A	#N/A	110
TCONS_00019525	scaffold04218:23-544	XLOC_011505	1	19.4157	286.221	522	#N/A	No	#N/A	#N/A	#N/A	#N/A	308
TCONS_00019610	scaffold04246:63768-63881	XLOC_011558	1	296.902	4376.83	114	GO:0046933,GO:0015991,GO:0042777,GO:0000275,GO:0009535,GO:0006200,GO:0045260,GO:0005524	Yes	ATP hydrolysis coupled proton transport; plasma membrane ATP synthesis coupled proton transport; ATP catabolic process;	mitochondrial proton-transporting ATP synthase complex, catalytic core F(1); chloroplast thylakoid membrane; plasma membrane proton-transporting ATP synthase complex;	proton-transporting ATP synthase activity, rotational mechanism; ATP binding;	#N/A	241
TCONS_00019611	scaffold04246:64284-64528	XLOC_011559	1	6.97244	102.786	245	#N/A	No	#N/A	#N/A	#N/A	#N/A	296
TCONS_00019612	scaffold04246:70417-71412	XLOC_011560	1	2.997	44.1809	996	#N/A	No	#N/A	#N/A	#N/A	#N/A	218
TCONS_00019613	scaffold04246:71649-72662	XLOC_011561	1	3.71639	54.7859	1014	#N/A	No	#N/A	#N/A	#N/A	#N/A	227
TCONS_00019670	scaffold04251:529153-531624	XLOC_011589	2	8.22447	121.243	2472	#N/A	No	#N/A	#N/A	#N/A	#N/A	312.5
TCONS_00019733	scaffold04251:636283-637062	XLOC_011634	2	12.3999	182.796	780	#N/A	No	#N/A	#N/A	#N/A	#N/A	227.5
TCONS_00019741	scaffold04251:5215-5284	XLOC_011638	1	1042.74	15371.7	70	#N/A	No	#N/A	#N/A	#N/A	#N/A	#N/A
TCONS_00019742	scaffold04251:6121-6213	XLOC_011639	1	625.23	9216.96	93	#N/A	No	#N/A	#N/A	#N/A	#N/A	166.5
TCONS_00019743	scaffold04251:9070-9558	XLOC_011640	1	6.60632	97.3883	489	#N/A	No	#N/A	#N/A	#N/A	#N/A	293
TCONS_00019745	scaffold04251:490596-490949	XLOC_011642	1	5.00923	73.8445	354	#N/A	No	#N/A	#N/A	#N/A	#N/A	284
TCONS_00019749	scaffold04260:43728-46383	XLOC_011645	2	20.8367	307.168	2656	GO:0005739,GO:0004016,GO:0048367,GO:0048513,GO:0006397,GO:0009507,GO:0016020,GO:0009793	Yes	shoot system development; organ development; mRNA processing; embryo development ending in seed dormancy;	mitochondrion; chloroplast; membrane;	adenylate cyclase activity;	#N/A	1947
TCONS_00019778	scaffold04260:382945-385295	XLOC_011660	2	2.80248	41.3133	2351	#N/A	No	#N/A	#N/A	#N/A	#N/A	254
TCONS_00019781	scaffold04260:396762-401815	XLOC_011662	2	4.28423	63.1568	5054	#N/A	No	#N/A	#N/A	#N/A	#N/A	469
TCONS_00019815	scaffold04260:39758-40073	XLOC_011676	1	8.9884	132.504	316	#N/A	No	#N/A	#N/A	#N/A	#N/A	353
TCONS_00019879	scaffold04269:100170-100541	XLOC_011714	1	2.44754	36.0809	372	#N/A	No	#N/A	#N/A	#N/A	#N/A	245
TCONS_00019934	scaffold04278:31715-36638	XLOC_011745	5	5.29503	78.0578	4924	GO:0006952,GO:0046777,GO:0004383,GO:0004674,GO:0009620,GO:0009719,GO:0009751,GO:0009617,GO:0051716,GO:0005886,GO:0006182,GO:0005524	Yes	defense response; protein autophosphorylation; response to fungus; response to endogenous stimulus; response to salicylic acid stimulus; response to bacterium; cellular response to stimulus; cGMP biosynthetic process;	plasma membrane;	guanylate cyclase activity; protein serine/threonine kinase activity; ATP binding;	#N/A	233.5
TCONS_00020005	scaffold04285:179701-180028	XLOC_011782	1	32.6507	481.327	328	GO:0009055,GO:0005506,GO:0031361,GO:0020037,GO:0015979,GO:0009535,GO:0005739,GO:0022900	Yes	photosynthesis; electron transport chain;	integral to thylakoid membrane; chloroplast thylakoid membrane; mitochondrion;	electron carrier activity; iron ion binding; heme binding;	#N/A	275
TCONS_00020006	scaffold04285:197873-199073	XLOC_011783	1	3.29688	48.6016	1201	#N/A	No	#N/A	#N/A	#N/A	#N/A	1272
TCONS_00020042	scaffold04295:933-16890	XLOC_011803	2	25.4395	375.021	15958	GO:0010413,GO:0030775,GO:0009834,GO:0009808,GO:0045492,GO:0016787,GO:0005794	Yes	glucuronoxylan metabolic process; secondary cell wall biogenesis; lignin metabolic process; xylan biosynthetic process;	Golgi apparatus;	glucuronoxylan 4-O-methyltransferase activity; hydrolase activity;	#N/A	1163
TCONS_00020054	scaffold04298:26941-27281	XLOC_011807	1	15.3961	226.964	341	GO:0048038,GO:0008137,GO:0006810,GO:0016021,GO:0042773,GO:0019684,GO:0009535	Yes	transport; ATP synthesis coupled electron transport; photosynthesis, light reaction;	integral to membrane; chloroplast thylakoid membrane;	quinone binding; NADH dehydrogenase (ubiquinone) activity;	0	284
TCONS_00020067	scaffold04300:173624-174134	XLOC_011814	2	34.0839	502.454	511	#N/A	No	#N/A	#N/A	#N/A	#N/A	196
TCONS_00020126	scaffold04305:33715-35625	XLOC_011839	3	4.52184	66.6595	1911	#N/A	No	#N/A	#N/A	#N/A	#N/A	302
TCONS_00020133	scaffold04305:96569-96773	XLOC_011845	1	11.9314	175.889	205	#N/A	No	#N/A	#N/A	#N/A	#N/A	279
TCONS_00020250	scaffold04324:147504-148180	XLOC_011910	2	13.0369	192.186	677	#N/A	No	#N/A	#N/A	#N/A	#N/A	266
TCONS_00020251	scaffold04324:200275-200786	XLOC_011911	2	109.026	1607.23	512	#N/A	No	#N/A	#N/A	#N/A	#N/A	224
TCONS_00020261	scaffold04324:255093-255514	XLOC_011918	3	5.93599	87.5065	422	GO:0046777,GO:0051510,GO:0004674,GO:0009860,GO:0009827,GO:0005886	Yes	protein autophosphorylation; regulation of unidimensional cell growth; pollen tube growth; plant-type cell wall modification;	plasma membrane;	protein serine/threonine kinase activity;	#N/A	190
TCONS_00020264	scaffold04324:307746-308206	XLOC_011921	1	5.3736	79.2159	461	GO:0048856,GO:0000003,GO:0032501,GO:0005886,GO:0004672,GO:0006468,GO:0005524	Yes	anatomical structure development; reproduction; multicellular organismal process; protein phosphorylation;	plasma membrane;	protein kinase activity; ATP binding;	#N/A	427
TCONS_00020289	scaffold04338:2774-3319	XLOC_011940	1	14.172	208.92	546	#N/A	No	#N/A	#N/A	#N/A	#N/A	296
TCONS_00020317	scaffold04345:215238-216268	XLOC_011958	1	61.6078	908.203	1031	#N/A	No	#N/A	#N/A	#N/A	#N/A	659
TCONS_00020318	scaffold04345:218505-219075	XLOC_011959	1	7.26088	107.038	571	#N/A	No	#N/A	#N/A	#N/A	#N/A	320
TCONS_00020344	scaffold04355:13605-13898	XLOC_011981	1	96.9342	1428.98	294	GO:0016491,GO:0005506,GO:0020037,GO:0045158,GO:0016021,GO:0022904,GO:0015979,GO:0009535	Yes	respiratory electron transport chain; photosynthesis;	integral to membrane; chloroplast thylakoid membrane;	oxidoreductase activity; iron ion binding; heme binding; electron transporter, transferring electrons within cytochrome b6/f complex of photosystem II activity;	#N/A	321
TCONS_00020353	scaffold04355:160426-161466	XLOC_011990	2	287.596	4239.66	1041	GO:0005840,GO:0003735,GO:0009507,GO:0006412	Yes	translation;	ribosome; chloroplast;	structural constituent of ribosome;	#N/A	348
TCONS_00020354	scaffold04355:14697-14828	XLOC_011991	1	194.587	2868.55	132	GO:0042301,GO:0009523,GO:0050821,GO:0016021,GO:0015979,GO:0009535	Yes	protein stabilization; photosynthesis;	photosystem II; integral to membrane; chloroplast thylakoid membrane;	phosphate ion binding;	#N/A	#N/A
TCONS_00020355	scaffold04355:14891-15118	XLOC_011992	1	106.373	1568.11	228	GO:0005739,GO:0016021,GO:0006354,GO:0009539,GO:0016023,GO:0009535,GO:0010207	Yes	DNA-dependent transcription, elongation; photosystem II assembly;	mitochondrion; integral to membrane; photosystem II reaction center; cytoplasmic membrane-bounded vesicle; chloroplast thylakoid membrane;	0	#N/A	240
TCONS_00020356	scaffold04355:34404-34492	XLOC_011993	1	737.91	10878.1	89	#N/A	No	#N/A	#N/A	#N/A	#N/A	109
TCONS_00020357	scaffold04355:34956-35035	XLOC_011994	1	586.152	8640.88	80	GO:0009055,GO:0009512	Yes	0	cytochrome b6f complex;	electron carrier activity;	#N/A	153
TCONS_00020358	scaffold04355:36418-36689	XLOC_011995	1	37.6252	554.66	272	GO:0009767,GO:0005739,GO:0016021,GO:0006354,GO:0009055,GO:0009539,GO:0016023,GO:0009535,GO:0020037,GO:0010207,GO:0042170,GO:0005506	Yes	photosynthetic electron transport chain; DNA-dependent transcription, elongation; photosystem II assembly;	mitochondrion; integral to membrane; photosystem II reaction center; cytoplasmic membrane-bounded vesicle; chloroplast thylakoid membrane; plastid membrane;	electron carrier activity; heme binding; iron ion binding;	#N/A	289
TCONS_00020359	scaffold04355:36899-36975	XLOC_011996	1	6548.42	96534.8	77	#N/A	No	#N/A	#N/A	#N/A	#N/A	221
TCONS_00020360	scaffold04355:38065-38144	XLOC_011997	1	603.914	8902.72	80	#N/A	No	#N/A	#N/A	#N/A	#N/A	#N/A
TCONS_00020361	scaffold04355:70576-70718	XLOC_011998	1	3127.65	46106.8	143	#N/A	No	#N/A	#N/A	#N/A	#N/A	206
TCONS_00020362	scaffold04355:70988-71229	XLOC_011999	1	896.866	13221.3	242	#N/A	No	#N/A	#N/A	#N/A	#N/A	#N/A
TCONS_00020363	scaffold04355:79481-79586	XLOC_012000	1	315.751	4654.7	106	#N/A	No	#N/A	#N/A	#N/A	#N/A	139.5
TCONS_00020364	scaffold04355:82486-82568	XLOC_012001	1	838.535	12361.4	83	#N/A	No	#N/A	#N/A	#N/A	#N/A	209
TCONS_00020365	scaffold04355:95604-95662	XLOC_012002	1	7212.12	106319	59	#N/A	No	#N/A	#N/A	#N/A	#N/A	230
TCONS_00020366	scaffold04355:101715-101776	XLOC_012003	1	1098.14	16188.4	62	#N/A	No	#N/A	#N/A	#N/A	#N/A	212.5
TCONS_00020367	scaffold04355:108735-108958	XLOC_012004	1	4.91528	72.4596	224	#N/A	No	#N/A	#N/A	#N/A	#N/A	211.5
TCONS_00020368	scaffold04355:112054-112175	XLOC_012005	1	252.848	3727.41	122	GO:0009512,GO:0017004,GO:0045158	Yes	cytochrome complex assembly;	cytochrome b6f complex;	electron transporter, transferring electrons within cytochrome b6/f complex of photosystem II activity;	#N/A	206
TCONS_00020369	scaffold04355:117625-117798	XLOC_012006	1	19.4569	286.828	174	GO:0003899,GO:0006351,GO:0003677,GO:0032549,GO:0009507	Yes	transcription, DNA-dependent;	chloroplast;	DNA-directed RNA polymerase activity; DNA binding; ribonucleoside binding;	#N/A	256
TCONS_00020370	scaffold04355:134967-135052	XLOC_012007	1	165.054	2433.18	86	#N/A	No	#N/A	#N/A	#N/A	#N/A	219
TCONS_00020371	scaffold04355:152412-152505	XLOC_012008	1	3751.03	55296.6	94	#N/A	No	#N/A	#N/A	#N/A	#N/A	233
TCONS_00020372	scaffold04355:162260-162315	XLOC_012009	1	1994.29	29399.3	56	#N/A	No	#N/A	#N/A	#N/A	#N/A	229
TCONS_00020403	scaffold04368:20-230	XLOC_012031	1	113.343	1670.87	211	#N/A	No	#N/A	#N/A	#N/A	#N/A	257
TCONS_00020414	scaffold04374:59828-60305	XLOC_012038	1	14.6402	215.821	478	#N/A	No	#N/A	#N/A	#N/A	#N/A	221
TCONS_00020415	scaffold04374:75248-76870	XLOC_012039	1	11.6036	171.057	1623	#N/A	No	#N/A	#N/A	#N/A	#N/A	257
TCONS_00020429	scaffold04384:14893-15110	XLOC_012047	1	8.37505	123.462	218	#N/A	No	#N/A	#N/A	#N/A	#N/A	186
TCONS_00020440	scaffold04393:221473-221713	XLOC_012054	1	4.03726	59.516	241	#N/A	No	#N/A	#N/A	#N/A	#N/A	272
TCONS_00020459	scaffold04437:43445-43587	XLOC_012070	1	90686.1	1.33687e+06	143	#N/A	No	#N/A	#N/A	#N/A	#N/A	218
TCONS_00020486	scaffold04440:9155-9295	XLOC_012082	1	50220.9	740341	141	#N/A	No	#N/A	#N/A	#N/A	#N/A	323
TCONS_00020488	scaffold04441:26388-26465	XLOC_012084	1	3458.99	50991.5	78	#N/A	No	#N/A	#N/A	#N/A	#N/A	153
TCONS_00020489	scaffold04441:129582-129678	XLOC_012085	1	3456.45	50953.9	97	#N/A	No	#N/A	#N/A	#N/A	#N/A	272
TCONS_00020490	scaffold04441:147101-147160	XLOC_012086	1	7204.28	106203	60	#N/A	No	#N/A	#N/A	#N/A	#N/A	89
TCONS_00020660	scaffold04450:78886-79137	XLOC_012172	1	9.77774	144.14	252	#N/A	No	#N/A	#N/A	#N/A	#N/A	413
TCONS_00020661	scaffold04450:356119-356495	XLOC_012173	1	7.51302	110.755	377	#N/A	No	#N/A	#N/A	#N/A	#N/A	236
TCONS_00020704	scaffold04457:222195-222717	XLOC_012199	2	4.61503	68.0334	523	#N/A	No	#N/A	#N/A	#N/A	#N/A	218
TCONS_00020771	scaffold04457:715466-716829	XLOC_012235	2	3.97482	58.5956	1364	#N/A	No	#N/A	#N/A	#N/A	#N/A	241.5
TCONS_00020772	scaffold04457:715489-716829	XLOC_012235	2	13.2638	195.531	1341	#N/A	No	#N/A	#N/A	#N/A	#N/A	241.5
TCONS_00020789	scaffold04457:808308-810798	XLOC_012242	3	3.78745	55.8335	2491	#N/A	No	#N/A	#N/A	#N/A	#N/A	254
TCONS_00020790	scaffold04457:808713-810798	XLOC_012242	2	4.3226	63.7225	2086	#N/A	No	#N/A	#N/A	#N/A	#N/A	305
TCONS_00020818	scaffold04457:1104383-1106912	XLOC_012260	6	38.2839	564.37	2530	GO:0009941,GO:0005802,GO:0009688,GO:0048046,GO:0005515,GO:0042542,GO:0009827,GO:0009793,GO:0006623,GO:0042631,GO:0009651,GO:0009407,GO:0006333,GO:0080167,GO:0005794,GO:0005829,GO:0004602,GO:0016192,GO:0009570,GO:0005768,GO:0046686,GO:0009738,GO:0055114,GO:0005783,GO:0009535,GO:0005886,GO:0047066,GO:0005634,GO:0009860,GO:0007623,GO:0005739	Yes	abscisic acid biosynthetic process; response to hydrogen peroxide; plant-type cell wall modification; embryo development ending in seed dormancy; protein targeting to vacuole; cellular response to water deprivation; response to salt stress; toxin catabolic process; chromatin assembly or disassembly; response to karrikin; vesicle-mediated transport; response to cadmium ion; abscisic acid mediated …	chloroplast envelope; trans-Golgi network; apoplast; Golgi apparatus; cytosol; chloroplast stroma; endosome; endoplasmic reticulum; chloroplast thylakoid membrane; plasma membrane; nucleus; mitochondrion;	protein binding; glutathione peroxidase activity; phospholipid-hydroperoxide glutathione peroxidase activity;	#N/A	512
TCONS_00021076	scaffold04457:383889-384079	XLOC_012395	1	118.732	1750.32	191	#N/A	No	#N/A	#N/A	#N/A	#N/A	206.5
TCONS_00021077	scaffold04457:1084341-1084742	XLOC_012396	1	4.21206	62.0929	402	#N/A	No	#N/A	#N/A	#N/A	#N/A	235
TCONS_00021078	scaffold04457:1290993-1291223	XLOC_012397	1	11.6891	172.317	231	#N/A	No	#N/A	#N/A	#N/A	#N/A	233.5
TCONS_00021081	scaffold04458:17-173	XLOC_012400	1	54.8651	808.805	157	#N/A	No	#N/A	#N/A	#N/A	#N/A	248.5
TCONS_00021250	scaffold04526:54115-54360	XLOC_012493	1	12.5266	184.664	246	#N/A	No	#N/A	#N/A	#N/A	#N/A	389
TCONS_00021251	scaffold04526:124988-125205	XLOC_012494	1	684.361	10088.6	218	#N/A	No	#N/A	#N/A	#N/A	#N/A	275
TCONS_00021252	scaffold04526:142495-142978	XLOC_012495	1	6.7367	99.3104	484	#N/A	No	#N/A	#N/A	#N/A	#N/A	301
TCONS_00021267	scaffold04533:19206-32362	XLOC_012504	2	20.8423	307.251	13157	GO:0030529,GO:0001072,GO:0009631,GO:0003824,GO:0060567,GO:0005507,GO:0003690,GO:0003697,GO:0048443,GO:0009790,GO:0005829,GO:0048316,GO:0003729,GO:0009651,GO:0032508,GO:0006364,GO:0009845,GO:0070935,GO:0071356,GO:0009165,GO:0043457,GO:0009737,GO:0003714,GO:0005886,GO:0048518,GO:0008270,GO:0005794,GO:0005739,GO:0005515,GO:0071474,GO:0010228,GO:0000122,GO:0005524,GO:0010501,GO:0006417,GO:0060547,GO:…	Yes	cold acclimation; negative regulation of DNA-dependent transcription, termination; stamen development; embryo development; seed development; response to salt stress; DNA duplex unwinding; rRNA processing; seed germination; 3'-UTR-mediated mRNA stabilization; cellular response to tumor necrosis factor; nucleotide biosynthetic process; regulation of cellular respiration; response to abscisic acid s…	ribonucleoprotein complex; cytosol; plasma membrane; Golgi apparatus; mitochondrion; nucleolus;	RNA binding transcription antitermination factor activity; catalytic activity; copper ion binding; double-stranded DNA binding; single-stranded DNA binding; mRNA binding; transcription corepressor activity; zinc ion binding; protein binding; ATP binding;	#N/A	743
TCONS_00021272	scaffold04536:748-1057	XLOC_012508	1	15.2653	225.036	310	#N/A	No	#N/A	#N/A	#N/A	#N/A	378
TCONS_00021296	scaffold04549:22588-23538	XLOC_012523	3	625.295	9217.92	951	#N/A	No	#N/A	#N/A	#N/A	#N/A	297
TCONS_00021297	scaffold04549:22142-22282	XLOC_012524	1	209.994	3095.67	141	#N/A	No	#N/A	#N/A	#N/A	#N/A	175
TCONS_00021306	scaffold04550:17520-17617	XLOC_012529	1	471.421	6949.55	98	#N/A	No	#N/A	#N/A	#N/A	#N/A	189
TCONS_00021310	scaffold04555:12673-15072	XLOC_012531	2	52.004	766.627	2400	#N/A	No	#N/A	#N/A	#N/A	#N/A	261
TCONS_00021312	scaffold04555:12673-23569	XLOC_012531	2	7.99114	117.803	10897	GO:0003964,GO:0003723,GO:0006278	Yes	RNA-dependent DNA replication;	0	RNA-directed DNA polymerase activity; RNA binding;	#N/A	261
TCONS_00021322	scaffold04584:221393-221944	XLOC_012540	1	11.4762	169.179	552	#N/A	No	#N/A	#N/A	#N/A	#N/A	377
TCONS_00021334	scaffold04587:71864-72780	XLOC_012545	3	9.73132	143.456	917	#N/A	No	#N/A	#N/A	#N/A	#N/A	377
TCONS_00021339	scaffold04590:13522-21763	XLOC_012548	2	77.5961	1143.9	8242	GO:0003676	Yes	0	0	nucleic acid binding;	#N/A	279.5
TCONS_00021344	scaffold04604:958-1357	XLOC_012552	1	20.2856	299.044	400	GO:0046872,GO:0009765,GO:0009523,GO:0018298,GO:0016168,GO:0016021,GO:0009522,GO:0009535	Yes	photosynthesis, light harvesting; protein-chromophore linkage;	photosystem II; integral to membrane; photosystem I; chloroplast thylakoid membrane;	metal ion binding; chlorophyll binding;	0	218
TCONS_00021357	scaffold04616:101604-105016	XLOC_012562	2	34.3822	506.851	3413	#N/A	No	#N/A	#N/A	#N/A	#N/A	389
TCONS_00021376	scaffold04616:101512-111478	XLOC_012572	2	15.847	233.611	9967	#N/A	No	#N/A	#N/A	#N/A	#N/A	376
TCONS_00021383	scaffold04616:129008-129535	XLOC_012575	1	3.73858	55.113	528	#N/A	No	#N/A	#N/A	#N/A	#N/A	353
TCONS_00021392	scaffold04622:144212-150736	XLOC_012580	3	32.8666	484.509	6525	#N/A	No	#N/A	#N/A	#N/A	#N/A	923
TCONS_00021456	scaffold04651:198938-198996	XLOC_012614	1	26444.5	389836	59	#N/A	No	#N/A	#N/A	#N/A	#N/A	183
TCONS_00021523	scaffold04681:126059-129286	XLOC_012656	4	11.8253	174.325	3228	GO:0031348,GO:0005515,GO:0009867,GO:0009639,GO:0009862,GO:0009414,GO:0009740,GO:0010363,GO:0009873,GO:0080167,GO:0048825,GO:0006612,GO:0050832,GO:0042742,GO:0043069,GO:0042762,GO:0042538,GO:0010182,GO:0006487,GO:0000303,GO:0000165,GO:0003677,GO:0009409,GO:0009738,GO:0003700,GO:0045893,GO:0043687,GO:0009686,GO:0030968,GO:0005634,GO:0009733,GO:0071281	Yes	negative regulation of defense response; jasmonic acid mediated signaling pathway; response to red or far red light; systemic acquired resistance, salicylic acid mediated signaling pathway; response to water deprivation; gibberellic acid mediated signaling pathway; regulation of plant-type hypersensitive response; ethylene mediated signaling pathway; response to karrikin; cotyledon development; p…	nucleus;	protein binding; DNA binding; sequence-specific DNA binding transcription factor activity;	red/far-red	1513.5
TCONS_00021524	scaffold04681:128205-129490	XLOC_012656	3	11.1726	164.703	1286	#N/A	No	#N/A	#N/A	#N/A	#N/A	581
TCONS_00021538	scaffold04681:273511-273771	XLOC_012665	2	52.3825	772.207	261	#N/A	No	#N/A	#N/A	#N/A	#N/A	296
TCONS_00021682	scaffold04682:55355-56008	XLOC_012725	1	3.75272	55.3214	654	#N/A	No	#N/A	#N/A	#N/A	#N/A	319
TCONS_00021684	scaffold04689:1035-1653	XLOC_012727	1	2.75038	40.5453	619	#N/A	No	#N/A	#N/A	#N/A	#N/A	225.5
TCONS_00021685	scaffold04689:1035-2851	XLOC_012727	3	6.18922	91.2396	1817	#N/A	No	#N/A	#N/A	#N/A	#N/A	301.5
TCONS_00021695	scaffold04691:98524-103077	XLOC_012733	3	9.96384	146.884	4554	#N/A	No	#N/A	#N/A	#N/A	#N/A	200
TCONS_00021743	scaffold04716:36907-41915	XLOC_012765	2	6.67199	98.3564	5009	#N/A	No	#N/A	#N/A	#N/A	#N/A	286
TCONS_00021793	scaffold04740:15913-19026	XLOC_012792	2	41.3703	609.868	3114	GO:0005739	Yes	0	mitochondrion;	0	#N/A	330.5
TCONS_00021854	scaffold04745:347999-348449	XLOC_012827	1	8.46396	124.773	451	#N/A	No	#N/A	#N/A	#N/A	#N/A	307
TCONS_00021855	scaffold04747:50946-51257	XLOC_012828	2	61.1339	901.218	312	#N/A	No	#N/A	#N/A	#N/A	#N/A	224
TCONS_00021856	scaffold04747:40318-40657	XLOC_012829	1	13.0001	191.643	340	GO:0005739	Yes	0	mitochondrion;	0	#N/A	201.5
TCONS_00021871	scaffold04760:188755-188852	XLOC_012839	1	206156	3.03909e+06	98	#N/A	No	#N/A	#N/A	#N/A	#N/A	137
TCONS_00021883	scaffold04776:100618-102998	XLOC_012846	3	1.89994	28.0083	2381	#N/A	No	#N/A	#N/A	#N/A	#N/A	251
TCONS_00021884	scaffold04776:100618-102998	XLOC_012846	3	4.58796	67.6343	2381	#N/A	No	#N/A	#N/A	#N/A	#N/A	251
TCONS_00021902	scaffold04795:53561-54176	XLOC_012859	3	10.5233	155.132	616	#N/A	No	#N/A	#N/A	#N/A	#N/A	248
TCONS_00021907	scaffold04795:13090-13148	XLOC_012863	1	26612.2	392309	59	#N/A	No	#N/A	#N/A	#N/A	#N/A	215
TCONS_00021908	scaffold04795:13507-13590	XLOC_012864	1	2665.94	39300.4	84	#N/A	No	#N/A	#N/A	#N/A	#N/A	242
TCONS_00021909	scaffold04795:14103-14186	XLOC_012865	1	276352	4.0739e+06	84	#N/A	No	#N/A	#N/A	#N/A	#N/A	251
TCONS_00021938	scaffold04796:175072-175585	XLOC_012886	2	15.9753	235.504	514	#N/A	No	#N/A	#N/A	#N/A	#N/A	386
TCONS_00022025	scaffold04796:39968-40446	XLOC_012941	1	4.02115	59.2786	479	#N/A	No	#N/A	#N/A	#N/A	#N/A	315.5
TCONS_00022026	scaffold04796:40710-41056	XLOC_012942	1	3.60972	53.2135	347	#N/A	No	#N/A	#N/A	#N/A	#N/A	214.5
TCONS_00022027	scaffold04796:41109-42421	XLOC_012943	1	2.42103	35.6901	1313	#N/A	No	#N/A	#N/A	#N/A	#N/A	270
TCONS_00022041	scaffold04797:83231-83561	XLOC_012952	1	4.31086	63.5494	331	#N/A	No	#N/A	#N/A	#N/A	#N/A	374
TCONS_00022042	scaffold04797:83722-85807	XLOC_012953	1	2.99469	44.1468	2086	#N/A	No	#N/A	#N/A	#N/A	#N/A	1941
TCONS_00022159	scaffold04851:393475-394200	XLOC_013031	2	15.2912	225.418	726	#N/A	No	#N/A	#N/A	#N/A	#N/A	244.5
TCONS_00022217	scaffold04873:49916-50460	XLOC_013074	1	6.59681	97.2483	545	#N/A	No	#N/A	#N/A	#N/A	#N/A	383
TCONS_00022219	scaffold04878:515-744	XLOC_013076	1	7.77602	114.632	230	#N/A	No	#N/A	#N/A	#N/A	#N/A	236
TCONS_00022365	scaffold04882:276323-276872	XLOC_013142	1	14.6983	216.678	550	#N/A	No	#N/A	#N/A	#N/A	#N/A	#N/A
TCONS_00022383	scaffold04882:544895-546511	XLOC_013156	2	15.5733	229.577	1617	GO:0003866,GO:0009635,GO:0009423,GO:0009073,GO:0009570,GO:0005829,GO:0018920	Yes	response to herbicide; chorismate biosynthetic process; aromatic amino acid family biosynthetic process; glyphosate metabolic process;	chloroplast stroma; cytosol;	3-phosphoshikimate 1-carboxyvinyltransferase activity;	#N/A	416
TCONS_00022386	scaffold04882:327707-328031	XLOC_013158	1	4.90493	72.307	325	#N/A	No	#N/A	#N/A	#N/A	#N/A	139
TCONS_00022411	scaffold04889:1-224	XLOC_013175	1	7118.28	104936	224	#N/A	No	#N/A	#N/A	#N/A	#N/A	191
TCONS_00022412	scaffold04889:361-563	XLOC_013176	1	60.4373	890.949	203	#N/A	No	#N/A	#N/A	#N/A	#N/A	219
TCONS_00022413	scaffold04889:772-908	XLOC_013177	1	376.709	5553.33	137	#N/A	No	#N/A	#N/A	#N/A	#N/A	#N/A
TCONS_00022414	scaffold04889:984-1526	XLOC_013178	1	22.0962	325.735	543	#N/A	No	#N/A	#N/A	#N/A	#N/A	227
TCONS_00022415	scaffold04889:5967-7018	XLOC_013179	1	943.702	13911.8	1052	#N/A	No	#N/A	#N/A	#N/A	#N/A	324.5
TCONS_00022416	scaffold04889:7096-7734	XLOC_013180	1	2304.61	33973.9	639	#N/A	No	#N/A	#N/A	#N/A	#N/A	245
TCONS_00022417	scaffold04889:13510-14335	XLOC_013181	1	817.746	12055	826	#N/A	No	#N/A	#N/A	#N/A	#N/A	317
TCONS_00022473	scaffold04947:12953-13155	XLOC_013214	1	78.0747	1150.95	203	#N/A	No	#N/A	#N/A	#N/A	#N/A	152.5
TCONS_00022489	scaffold04953:83427-86329	XLOC_013226	3	4.11796	60.7057	2903	#N/A	No	#N/A	#N/A	#N/A	#N/A	275
TCONS_00022550	scaffold04958:610-1224	XLOC_013251	1	2.84593	41.9538	615	GO:0001510,GO:0006606,GO:0040007,GO:0040035,GO:0006626,GO:0002119,GO:0005515,GO:0006898,GO:0009792,GO:0005634	Yes	RNA methylation; protein import into nucleus; growth; hermaphrodite genitalia development; protein targeting to mitochondrion; nematode larval development; receptor-mediated endocytosis; embryo development ending in birth or egg hatching;	nucleus;	protein binding;	#N/A	224
TCONS_00022555	scaffold04963:42950-43815	XLOC_013254	2	2.53052	37.3042	866	#N/A	No	#N/A	#N/A	#N/A	#N/A	269
TCONS_00022621	scaffold05005:338624-339594	XLOC_013296	2	12.417	183.048	971	GO:0009705,GO:0030002,GO:0005802,GO:0005515,GO:0007155,GO:0030243,GO:0045010,GO:0030003,GO:0010106,GO:0005247,GO:0015706,GO:0006826,GO:0006821,GO:0009671,GO:0009826,GO:0010090,GO:0010038,GO:0048765,GO:0070838,GO:0010167,GO:0009832,GO:0005634,GO:0071555,GO:0055085	Yes	cellular anion homeostasis; cell adhesion; cellulose metabolic process; actin nucleation; cellular cation homeostasis; cellular response to iron ion starvation; nitrate transport; iron ion transport; chloride transport; unidimensional cell growth; trichome morphogenesis; response to metal ion; root hair cell differentiation; divalent metal ion transport; response to nitrate; plant-type cell wall …	plant-type vacuole membrane; trans-Golgi network; nucleus;	protein binding; voltage-gated chloride channel activity; nitrate:hydrogen symporter activity;	#N/A	255
TCONS_00022626	scaffold05005:340223-340488	XLOC_013300	1	10.3457	152.513	266	GO:0005247,GO:0005622,GO:0005515,GO:0006821	Yes	chloride transport;	intracellular;	voltage-gated chloride channel activity; protein binding;	#N/A	302
TCONS_00022645	scaffold05012:4168-4316	XLOC_013316	1	175.676	2589.76	149	#N/A	No	#N/A	#N/A	#N/A	#N/A	294
TCONS_00022751	scaffold05069:9-760	XLOC_013371	1	5.03811	74.2703	752	GO:0005515	Yes	0	0	protein binding;	#N/A	734
TCONS_00022755	scaffold05078:72979-73082	XLOC_013374	1	622.084	9170.58	104	#N/A	No	#N/A	#N/A	#N/A	#N/A	#N/A
TCONS_00022756	scaffold05078:106100-106639	XLOC_013375	1	3.87281	57.0918	540	#N/A	No	#N/A	#N/A	#N/A	#N/A	#N/A
TCONS_00022791	scaffold05103:66834-66944	XLOC_013396	1	239.861	3535.96	111	#N/A	No	#N/A	#N/A	#N/A	#N/A	171
TCONS_00022792	scaffold05103:67011-67263	XLOC_013397	1	33.0099	486.621	253	GO:0003964,GO:0003968,GO:0006278,GO:0003723,GO:0005739	Yes	RNA-dependent DNA replication;	mitochondrion;	RNA-directed DNA polymerase activity; RNA-directed RNA polymerase activity; RNA binding;	#N/A	227
TCONS_00022793	scaffold05103:67568-67829	XLOC_013398	1	42.1812	621.823	262	GO:0090304,GO:0016787	Yes	nucleic acid metabolic process;	0	hydrolase activity;	#N/A	232.5
TCONS_00022803	scaffold05114:144718-161152	XLOC_013407	3	22.6239	333.514	16435	GO:0003824	Yes	0	0	catalytic activity;	#N/A	1669.5
TCONS_00022804	scaffold05114:154657-161152	XLOC_013407	3	22.6239	333.514	6496	GO:0016787	Yes	0	0	hydrolase activity;	#N/A	311
TCONS_00022805	scaffold05114:154845-161152	XLOC_013407	3	22.6239	333.514	6308	GO:0016787	Yes	0	0	hydrolase activity;	#N/A	247
TCONS_00022912	scaffold05133:5190-5411	XLOC_013478	1	11.428	168.468	222	#N/A	No	#N/A	#N/A	#N/A	#N/A	#N/A
TCONS_00022917	scaffold05136:1595-2093	XLOC_013481	1	15.7445	232.101	499	#N/A	No	#N/A	#N/A	#N/A	#N/A	239
TCONS_00022950	scaffold05161:156540-157021	XLOC_013503	2	10.9586	161.549	482	#N/A	No	#N/A	#N/A	#N/A	#N/A	268
TCONS_00022951	scaffold05161:156540-157021	XLOC_013503	2	13.1661	194.091	482	#N/A	No	#N/A	#N/A	#N/A	#N/A	268
TCONS_00022974	scaffold05161:337054-337330	XLOC_013514	1	47.2337	696.306	277	GO:0003735,GO:0015934,GO:0009507,GO:0006412,GO:0019843	Yes	translation;	large ribosomal subunit; chloroplast;	structural constituent of ribosome; rRNA binding;	#N/A	272
TCONS_00022975	scaffold05161:337445-337711	XLOC_013515	1	42.0334	619.644	267	#N/A	No	#N/A	#N/A	#N/A	#N/A	248
TCONS_00022976	scaffold05161:337827-337892	XLOC_013516	1	13187.9	194412	66	#N/A	No	#N/A	#N/A	#N/A	#N/A	101
TCONS_00022996	scaffold05162:631836-636609	XLOC_013532	2	7.97795	117.608	4774	#N/A	No	#N/A	#N/A	#N/A	#N/A	296
TCONS_00023052	scaffold05162:508617-510019	XLOC_013566	4	16.6543	245.513	1403	GO:0005829,GO:0010494,GO:0008143,GO:0034605,GO:0005634	Yes	cellular response to heat;	cytosol; cytoplasmic stress granule; nucleus;	poly(A) RNA binding;	#N/A	413.5
TCONS_00023061	scaffold05162:635997-636609	XLOC_013575	2	3.17031	46.7358	613	#N/A	No	#N/A	#N/A	#N/A	#N/A	318
TCONS_00023062	scaffold05162:643851-644226	XLOC_013576	2	6.432	94.8186	376	#N/A	No	#N/A	#N/A	#N/A	#N/A	416
TCONS_00023063	scaffold05162:62966-63240	XLOC_013577	1	4.82345	71.1058	275	#N/A	No	#N/A	#N/A	#N/A	#N/A	228.5
TCONS_00023069	scaffold05172:164221-164579	XLOC_013580	1	42.8886	632.25	359	#N/A	No	#N/A	#N/A	#N/A	#N/A	237.5
TCONS_00023083	scaffold05183:14-386	XLOC_013586	1	12.4731	183.875	373	#N/A	No	#N/A	#N/A	#N/A	#N/A	242
TCONS_00023087	scaffold05185:21457-22076	XLOC_013589	1	10.4316	153.78	620	#N/A	No	#N/A	#N/A	#N/A	#N/A	251
TCONS_00023091	scaffold05206:28094-30413	XLOC_013593	3	49.3387	727.336	2320	#N/A	No	#N/A	#N/A	#N/A	#N/A	344
TCONS_00023128	scaffold05206:174091-174256	XLOC_013615	1	645.608	9517.36	166	#N/A	No	#N/A	#N/A	#N/A	#N/A	#N/A
TCONS_00023129	scaffold05206:179705-180032	XLOC_013616	1	17.0004	250.615	328	#N/A	No	#N/A	#N/A	#N/A	#N/A	245
TCONS_00023273	scaffold05214:19587-19825	XLOC_013692	1	12.4391	183.373	239	#N/A	No	#N/A	#N/A	#N/A	#N/A	228.5
TCONS_00023274	scaffold05214:128367-128768	XLOC_013693	1	3.30323	48.6953	402	#N/A	No	#N/A	#N/A	#N/A	#N/A	215
TCONS_00023275	scaffold05214:423548-424034	XLOC_013694	1	2.99631	44.1707	487	#N/A	No	#N/A	#N/A	#N/A	#N/A	231.5
TCONS_00023276	scaffold05214:424624-424869	XLOC_013695	1	7.93767	117.015	246	#N/A	No	#N/A	#N/A	#N/A	#N/A	272
TCONS_00023277	scaffold05214:628929-629193	XLOC_013696	1	21.7642	320.841	265	#N/A	No	#N/A	#N/A	#N/A	#N/A	68
TCONS_00023278	scaffold05214:913643-914506	XLOC_013697	1	3.10894	45.8311	864	#N/A	No	#N/A	#N/A	#N/A	#N/A	347
TCONS_00023280	scaffold05214:1336812-1337070	XLOC_013699	1	7.66728	113.029	259	#N/A	No	#N/A	#N/A	#N/A	#N/A	230
TCONS_00023389	scaffold05255:169302-169730	XLOC_013761	1	3.66135	53.9746	429	#N/A	No	#N/A	#N/A	#N/A	#N/A	248
TCONS_00023416	scaffold05269:61661-67892	XLOC_013773	2	27.527	405.794	6232	#N/A	No	#N/A	#N/A	#N/A	#N/A	370
TCONS_00023418	scaffold05269:61661-67894	XLOC_013773	2	9.8654	145.433	6234	#N/A	No	#N/A	#N/A	#N/A	#N/A	370
TCONS_00023419	scaffold05269:61661-67895	XLOC_013773	2	3.32544	49.0226	6235	#N/A	No	#N/A	#N/A	#N/A	#N/A	370
TCONS_00023420	scaffold05269:61661-67896	XLOC_013773	2	1.89799	27.9795	6236	#N/A	No	#N/A	#N/A	#N/A	#N/A	370
TCONS_00023425	scaffold05269:59429-61072	XLOC_013775	1	14.8486	218.893	1644	GO:0009927,GO:0048767,GO:0009506,GO:0005199,GO:0009505,GO:0005515,GO:0048527,GO:0009826,GO:0005576,GO:0005634,GO:0000904	Yes	root hair elongation; lateral root development; unidimensional cell growth; cell morphogenesis involved in differentiation;	plasmodesma; plant-type cell wall; extracellular region; nucleus;	histidine phosphotransfer kinase activity; structural constituent of cell wall; protein binding;	#N/A	1541
TCONS_00023487	scaffold05280:612227-612599	XLOC_013812	2	212.911	3138.67	373	#N/A	No	#N/A	#N/A	#N/A	#N/A	320
TCONS_00023520	scaffold05280:962141-962674	XLOC_013835	2	17.1843	253.325	534	GO:0005515	Yes	0	0	protein binding;	#N/A	358
TCONS_00023579	scaffold05280:648102-649885	XLOC_013873	2	4.36906	64.4074	1784	#N/A	No	#N/A	#N/A	#N/A	#N/A	360.5
TCONS_00023594	scaffold05280:770764-772500	XLOC_013882	3	7.96487	117.416	1737	#N/A	No	#N/A	#N/A	#N/A	#N/A	209
TCONS_00023620	scaffold05280:765639-765859	XLOC_013898	1	91.5867	1350.14	221	#N/A	No	#N/A	#N/A	#N/A	#N/A	255.5
TCONS_00023633	scaffold05309:244252-257318	XLOC_013906	7	8.66906	127.797	13067	GO:0016787	Yes	0	0	hydrolase activity;	#N/A	228.5
TCONS_00023645	scaffold05309:202546-203125	XLOC_013914	1	21.123	311.389	580	#N/A	No	#N/A	#N/A	#N/A	#N/A	382
TCONS_00023652	scaffold05314:2413-2928	XLOC_013917	1	7.2324	106.618	516	#N/A	No	#N/A	#N/A	#N/A	#N/A	257.5
TCONS_00023669	scaffold05329:103284-103818	XLOC_013928	1	4.49594	66.2778	535	#N/A	No	#N/A	#N/A	#N/A	#N/A	257
TCONS_00023675	scaffold05329:174218-174484	XLOC_013932	1	16.4563	242.593	267	#N/A	No	#N/A	#N/A	#N/A	#N/A	184.5
TCONS_00023676	scaffold05329:181899-181996	XLOC_013933	1	533.282	7861.49	98	GO:0015992,GO:0046034	Yes	proton transport; ATP metabolic process;	0	0	#N/A	193
TCONS_00023705	scaffold05335:340310-341004	XLOC_013950	2	3.71829	54.8139	695	#N/A	No	#N/A	#N/A	#N/A	#N/A	338
TCONS_00023816	scaffold05335:676982-677210	XLOC_014012	1	11.9494	176.154	229	#N/A	No	#N/A	#N/A	#N/A	#N/A	264
TCONS_00023829	scaffold05338:100439-100808	XLOC_014023	1	23.163	341.462	370	GO:0008441,GO:0006790,GO:0009507	Yes	sulfur compound metabolic process;	chloroplast;	3'(2'),5'-bisphosphate nucleotidase activity;	#N/A	335
TCONS_00023854	scaffold05362:4852-5044	XLOC_014036	1	40.3332	594.58	193	#N/A	No	#N/A	#N/A	#N/A	#N/A	#N/A
TCONS_00023863	scaffold05363:170859-171107	XLOC_014044	1	30.5065	449.718	249	#N/A	No	#N/A	#N/A	#N/A	#N/A	169.5
TCONS_00023864	scaffold05363:174662-175361	XLOC_014045	1	2.74879	40.5219	700	#N/A	No	#N/A	#N/A	#N/A	#N/A	227
TCONS_00023868	scaffold05363:55513-56771	XLOC_014049	3	3.98522	58.7488	1259	GO:0009808,GO:0004674,GO:0009414,GO:0009697,GO:0009738,GO:0005777,GO:0019199,GO:0010363,GO:0010200,GO:0031348,GO:0007169,GO:0048653,GO:0009846,GO:0050832,GO:0048508,GO:0010204,GO:0016045,GO:0009867,GO:0009651,GO:0002764,GO:0042742,GO:0051260,GO:0006612,GO:0009945,GO:0006898,GO:0010310,GO:0005886,GO:0009723,GO:0052544,GO:0042277,GO:0005515,GO:0009942,GO:0009862,GO:0005524,GO:0009409,GO:0000165,GO:…	Yes	lignin metabolic process; response to water deprivation; salicylic acid biosynthetic process; abscisic acid mediated signaling pathway; regulation of plant-type hypersensitive response; response to chitin; negative regulation of defense response; transmembrane receptor protein tyrosine kinase signaling pathway; anther development; pollen germination; defense response to fungus; embryonic meristem…	peroxisome; plasma membrane; endosome;	protein serine/threonine kinase activity; transmembrane receptor protein kinase activity; peptide binding; protein binding; ATP binding;	#N/A	278
TCONS_00023869	scaffold05363:87374-88025	XLOC_014050	2	3.0469	44.9165	652	GO:0004674,GO:0042803,GO:0005496,GO:0071704,GO:0050776,GO:1900140,GO:0043234,GO:0010584,GO:0048657,GO:0009911,GO:0009729,GO:0044237,GO:0031347,GO:0010224,GO:0009605,GO:0005886,GO:0048366,GO:0010268,GO:0009826,GO:0060548,GO:0046982,GO:0009742,GO:0005768,GO:0009617	Yes	organic substance metabolic process; regulation of immune response; regulation of seedling development; pollen exine formation; anther wall tapetum cell differentiation; positive regulation of flower development; detection of brassinosteroid stimulus; cellular metabolic process; regulation of defense response; response to UV-B; response to external stimulus; leaf development; brassinosteroid home…	protein complex; plasma membrane; endosome;	protein serine/threonine kinase activity; protein homodimerization activity; steroid binding; protein heterodimerization activity;	#N/A	182
TCONS_00023879	scaffold05363:12074-15858	XLOC_014053	1	3.70943	54.6833	3785	GO:0010182,GO:0009986,GO:0044446,GO:0030139,GO:0042803,GO:0048825,GO:0000911,GO:0000280,GO:0009751,GO:0019199,GO:0050826,GO:0044249,GO:0008610,GO:0009814,GO:0050832,GO:0048829,GO:0016567,GO:0016482,GO:0009845,GO:0006970,GO:0009737,GO:0035194,GO:0016310,GO:0070918,GO:0043566,GO:0009505,GO:0031347,GO:0007000,GO:0043067,GO:0005886,GO:0010162,GO:0071702,GO:0000166,GO:0019915,GO:0010228,GO:0005773,GO:…	Yes	sugar mediated signaling pathway; cotyledon development; cytokinesis by cell plate formation; nuclear division; response to salicylic acid stimulus; response to freezing; cellular biosynthetic process; lipid biosynthetic process; defense response, incompatible interaction; defense response to fungus; root cap development; protein ubiquitination; cytoplasmic transport; seed germination; response t…	cell surface; intracellular organelle part; endocytic vesicle; plant-type cell wall; plasma membrane; vacuole; nucleus; endosome; extracellular region;	protein homodimerization activity; transmembrane receptor protein kinase activity; structure-specific DNA binding; nucleotide binding; RNA binding;	#N/A	260
TCONS_00023881	scaffold05370:1109-1499	XLOC_014055	1	4.75441	70.0881	391	GO:2000026,GO:0004672,GO:0060560,GO:0048481,GO:0048443,GO:0009814,GO:0032989,GO:0016049,GO:0009506,GO:0048507,GO:0016310,GO:0043231,GO:0007165,GO:0010033,GO:0009605,GO:0005886,GO:0000166,GO:0009553,GO:0030154,GO:0006464,GO:0044765,GO:0010103,GO:0009617,GO:0005515	Yes	regulation of multicellular organismal development; developmental growth involved in morphogenesis; ovule development; stamen development; defense response, incompatible interaction; cellular component morphogenesis; cell growth; meristem development; phosphorylation; signal transduction; response to organic substance; response to external stimulus; embryo sac development; cell differentiation; c…	plasmodesma; intracellular membrane-bounded organelle; plasma membrane;	protein kinase activity; nucleotide binding; protein binding;	#N/A	414
TCONS_00023943	scaffold05400:7031-27943	XLOC_014095	4	3.82313	56.3594	20913	GO:0016787,GO:0015074,GO:0003676	Yes	DNA integration;	0	hydrolase activity; nucleic acid binding;	#N/A	266
TCONS_00023944	scaffold05400:130267-132586	XLOC_014096	2	22.9624	338.505	2320	GO:0016021,GO:0005789,GO:0009507	Yes	0	integral to membrane; endoplasmic reticulum membrane; chloroplast;	0	#N/A	245
TCONS_00024020	scaffold05432:179030-187119	XLOC_014136	2	4.32719	63.7901	8090	#N/A	No	#N/A	#N/A	#N/A	#N/A	236
TCONS_00024021	scaffold05432:186079-187114	XLOC_014136	2	18.3054	269.853	1036	#N/A	No	#N/A	#N/A	#N/A	#N/A	485
TCONS_00024051	scaffold05436:141790-142827	XLOC_014156	1	2.44446	36.0355	1038	#N/A	No	#N/A	#N/A	#N/A	#N/A	293
TCONS_00024052	scaffold05436:141805-147631	XLOC_014156	2	5.13224	75.658	5827	#N/A	No	#N/A	#N/A	#N/A	#N/A	293
TCONS_00024058	scaffold05440:53529-53653	XLOC_014159	1	103.973	1532.75	125	#N/A	No	#N/A	#N/A	#N/A	#N/A	222.5
TCONS_00024063	scaffold05455:14319-14664	XLOC_014162	1	7.87407	116.077	346	#N/A	No	#N/A	#N/A	#N/A	#N/A	311
TCONS_00024068	scaffold05459:67112-69467	XLOC_014165	3	4.84087	71.3626	2356	GO:0005768,GO:0005802,GO:0005794	Yes	0	endosome; trans-Golgi network; Golgi apparatus;	0	#N/A	332
TCONS_00024073	scaffold05459:49132-50823	XLOC_014169	4	6.96321	102.65	1692	#N/A	No	#N/A	#N/A	#N/A	#N/A	323.5
TCONS_00024074	scaffold05463:18517-18789	XLOC_014170	1	4.29418	63.3036	273	#N/A	No	#N/A	#N/A	#N/A	#N/A	218
TCONS_00024119	scaffold05474:137457-140255	XLOC_014194	3	54.2408	799.601	2799	#N/A	No	#N/A	#N/A	#N/A	#N/A	302
TCONS_00024127	scaffold05481:70703-78873	XLOC_014202	5	4.2041	61.9755	8171	GO:0003676,GO:0046872,GO:0008026,GO:0009941,GO:0005524,GO:0009570,GO:0016020,GO:0009793	Yes	embryo development ending in seed dormancy;	chloroplast envelope; chloroplast stroma; membrane;	nucleic acid binding; metal ion binding; ATP-dependent helicase activity; ATP binding;	#N/A	224.5
TCONS_00024139	scaffold05494:137398-145993	XLOC_014212	8	4.41078	65.0224	8596	GO:0016787	Yes	0	0	hydrolase activity;	#N/A	305
TCONS_00024140	scaffold05494:156036-156749	XLOC_014213	4	6.78663	100.047	714	#N/A	No	#N/A	#N/A	#N/A	#N/A	284
TCONS_00024162	scaffold05501:100863-101032	XLOC_014227	1	24.7845	365.365	170	#N/A	No	#N/A	#N/A	#N/A	#N/A	212
TCONS_00024165	scaffold05511:280-2149	XLOC_014230	3	6.06667	89.433	1870	#N/A	No	#N/A	#N/A	#N/A	#N/A	248
TCONS_00024166	scaffold05511:280-2149	XLOC_014230	3	9.44559	139.244	1870	#N/A	No	#N/A	#N/A	#N/A	#N/A	248
TCONS_00024167	scaffold05511:1588-2149	XLOC_014231	1	5.81837	85.7727	562	#N/A	No	#N/A	#N/A	#N/A	#N/A	118
TCONS_00024168	scaffold05512:2670-2794	XLOC_014232	1	423.321	6240.47	125	GO:0008380,GO:0003723,GO:0006397,GO:0009507,GO:0008033	Yes	RNA splicing; mRNA processing; tRNA processing;	chloroplast;	RNA binding;	#N/A	245
TCONS_00024171	scaffold05522:86-463	XLOC_014235	1	4.49018	66.1928	378	#N/A	No	#N/A	#N/A	#N/A	#N/A	133
TCONS_00024174	scaffold05530:7980-8224	XLOC_014238	1	65.9555	972.297	245	#N/A	No	#N/A	#N/A	#N/A	#N/A	240
TCONS_00024191	scaffold05545:39965-40063	XLOC_014251	1	254.443	3750.92	99	#N/A	No	#N/A	#N/A	#N/A	#N/A	#N/A
TCONS_00024208	scaffold05554:6269-6771	XLOC_014265	1	2.95166	43.5124	503	#N/A	No	#N/A	#N/A	#N/A	#N/A	220
TCONS_00024212	scaffold05582:6191-8027	XLOC_014269	2	10.6046	156.33	1837	#N/A	No	#N/A	#N/A	#N/A	#N/A	443
TCONS_00024214	scaffold05582:23488-24759	XLOC_014271	2	11.364	167.525	1272	GO:0031348,GO:0009697,GO:0010363,GO:0009693,GO:0010200,GO:0006816,GO:0006612,GO:0050832,GO:0043069,GO:0030551,GO:0046686,GO:0005242,GO:0005221,GO:0006813,GO:0009863,GO:0005886,GO:0005516,GO:0009860	Yes	negative regulation of defense response; salicylic acid biosynthetic process; regulation of plant-type hypersensitive response; ethylene biosynthetic process; response to chitin; calcium ion transport; protein targeting to membrane; defense response to fungus; negative regulation of programmed cell death; response to cadmium ion; potassium ion transport; salicylic acid mediated signaling pathway;…	plasma membrane;	cyclic nucleotide binding; inward rectifier potassium channel activity; intracellular cyclic nucleotide activated cation channel activity; calmodulin binding;	#N/A	418
TCONS_00024220	scaffold05582:65055-65150	XLOC_014274	1	759.664	11198.7	96	#N/A	No	#N/A	#N/A	#N/A	#N/A	#N/A
TCONS_00024241	scaffold05616:68793-69154	XLOC_014287	2	5.5441	81.7295	362	GO:0034613,GO:0009651,GO:0005634,GO:0005515,GO:0005886	Yes	cellular protein localization; response to salt stress;	nucleus; plasma membrane;	protein binding;	#N/A	339
TCONS_00024251	scaffold05618:36946-43817	XLOC_014296	3	6.40347	94.3981	6872	GO:0016787	Yes	0	0	hydrolase activity;	#N/A	251
TCONS_00024268	scaffold05618:298405-298704	XLOC_014303	1	17.3802	256.214	300	#N/A	No	#N/A	#N/A	#N/A	#N/A	396
TCONS_00024274	scaffold05623:221913-222133	XLOC_014309	1	216.134	3186.19	221	GO:0008270,GO:0003989,GO:0006412,GO:2001295,GO:0006633,GO:0009570,GO:0009317,GO:0003735,GO:0005524,GO:0015935,GO:0019843	Yes	translation; malonyl-CoA biosynthetic process; fatty acid biosynthetic process;	chloroplast stroma; acetyl-CoA carboxylase complex; small ribosomal subunit;	zinc ion binding; acetyl-CoA carboxylase activity; structural constituent of ribosome; ATP binding; rRNA binding;	#N/A	263
TCONS_00024276	scaffold05629:5293-6037	XLOC_014311	2	7.21942	106.427	745	#N/A	No	#N/A	#N/A	#N/A	#N/A	293
TCONS_00024286	scaffold05647:3350-3520	XLOC_014319	1	152.594	2249.5	171	#N/A	No	#N/A	#N/A	#N/A	#N/A	239
TCONS_00024302	scaffold05656:201297-201764	XLOC_014329	2	4.95539	73.0509	468	#N/A	No	#N/A	#N/A	#N/A	#N/A	190.5
TCONS_00024318	scaffold05665:31033-31175	XLOC_014340	1	8765.28	129215	143	#N/A	No	#N/A	#N/A	#N/A	#N/A	221
TCONS_00024381	scaffold05700:33505-38850	XLOC_014372	6	11.8889	175.263	5346	GO:0009507	Yes	0	chloroplast;	0	#N/A	494
TCONS_00024384	scaffold05700:33505-39675	XLOC_014372	7	3.11447	45.9126	6171	GO:0009507	Yes	0	chloroplast;	0	#N/A	494
TCONS_00024385	scaffold05700:33505-39738	XLOC_014372	7	20.6262	304.066	6234	GO:0009507	Yes	0	chloroplast;	0	#N/A	494
TCONS_00024420	scaffold05705:37842-38078	XLOC_014387	1	11.6625	171.925	237	#N/A	No	#N/A	#N/A	#N/A	#N/A	225.5
TCONS_00024444	scaffold05709:329654-330281	XLOC_014393	1	13.9483	205.622	628	#N/A	No	#N/A	#N/A	#N/A	#N/A	269
TCONS_00024448	scaffold05732:465-935	XLOC_014397	1	24.7075	364.231	471	#N/A	No	#N/A	#N/A	#N/A	#N/A	293
TCONS_00024450	scaffold05734:25013-25671	XLOC_014399	1	3.62781	53.48	659	#N/A	No	#N/A	#N/A	#N/A	#N/A	711
TCONS_00024451	scaffold05734:25722-26690	XLOC_014400	1	7.01069	103.35	969	#N/A	No	#N/A	#N/A	#N/A	#N/A	386
TCONS_00024456	scaffold05740:1991-2868	XLOC_014405	5	17.9512	264.632	878	GO:0001666,GO:0005829,GO:0009862,GO:0008270,GO:0009651,GO:0045333,GO:0004024,GO:0000166,GO:0046686,GO:0010310,GO:0005886	Yes	response to hypoxia; systemic acquired resistance, salicylic acid mediated signaling pathway; response to salt stress; cellular respiration; response to cadmium ion; regulation of hydrogen peroxide metabolic process;	cytosol; plasma membrane;	zinc ion binding; alcohol dehydrogenase activity, zinc-dependent; nucleotide binding;	#N/A	380
TCONS_00024481	scaffold05749:128118-128750	XLOC_014420	1	2.32316	34.2473	633	#N/A	No	#N/A	#N/A	#N/A	#N/A	254
TCONS_00024482	scaffold05753:2471-2538	XLOC_014421	1	5290.51	77991.1	68	#N/A	No	#N/A	#N/A	#N/A	#N/A	162
TCONS_00024513	scaffold05760:54453-54671	XLOC_014442	1	9.33419	137.602	219	#N/A	No	#N/A	#N/A	#N/A	#N/A	339
TCONS_00024514	scaffold05760:75700-76651	XLOC_014443	1	3.3121	48.826	952	#N/A	No	#N/A	#N/A	#N/A	#N/A	379
TCONS_00024516	scaffold05760:80637-81424	XLOC_014445	1	5.12525	75.5549	788	#N/A	No	#N/A	#N/A	#N/A	#N/A	279.5
TCONS_00024517	scaffold05760:141980-142379	XLOC_014446	1	6.02035	88.7502	400	#N/A	No	#N/A	#N/A	#N/A	#N/A	212
TCONS_00024653	scaffold05815:40365-40800	XLOC_014519	2	17.5751	259.087	436	#N/A	No	#N/A	#N/A	#N/A	#N/A	213.5
TCONS_00024655	scaffold05815:73106-76418	XLOC_014521	3	6.51449	96.0346	3313	#N/A	No	#N/A	#N/A	#N/A	#N/A	231
TCONS_00024656	scaffold05815:77548-78469	XLOC_014522	2	5.07463	74.8086	922	#N/A	No	#N/A	#N/A	#N/A	#N/A	239
TCONS_00024684	scaffold05815:37746-38131	XLOC_014540	1	5.15002	75.92	386	#N/A	No	#N/A	#N/A	#N/A	#N/A	513
TCONS_00024685	scaffold05815:142825-143260	XLOC_014541	1	8.65339	127.566	436	#N/A	No	#N/A	#N/A	#N/A	#N/A	245
TCONS_00024686	scaffold05815:225839-226415	XLOC_014542	1	3.64625	53.7519	577	#N/A	No	#N/A	#N/A	#N/A	#N/A	506
TCONS_00024687	scaffold05815:381830-382257	XLOC_014543	1	2.73509	40.3199	428	#N/A	No	#N/A	#N/A	#N/A	#N/A	248
TCONS_00024689	scaffold05825:178-1273	XLOC_014545	2	75.2421	1109.2	1096	#N/A	No	#N/A	#N/A	#N/A	#N/A	212
TCONS_00024690	scaffold05825:190-1273	XLOC_014545	2	16.1334	237.834	1084	#N/A	No	#N/A	#N/A	#N/A	#N/A	212
TCONS_00024710	scaffold05833:3447-4237	XLOC_014562	1	11.5069	169.631	791	GO:0004016,GO:0003723,GO:0006397,GO:0000966,GO:0005739,GO:0005515	Yes	mRNA processing; RNA 5'-end processing;	mitochondrion;	adenylate cyclase activity; RNA binding; protein binding;	#N/A	317
TCONS_00024715	scaffold05842:7174-7311	XLOC_014565	1	65.2574	962.005	138	#N/A	No	#N/A	#N/A	#N/A	#N/A	201
TCONS_00024733	scaffold05847:2074-2310	XLOC_014581	1	66.064	973.896	237	#N/A	No	#N/A	#N/A	#N/A	#N/A	242
TCONS_00024734	scaffold05848:41372-45307	XLOC_014582	2	7.49752	110.526	3936	#N/A	No	#N/A	#N/A	#N/A	#N/A	347
TCONS_00024737	scaffold05848:129814-130528	XLOC_014584	2	2.28047	33.6179	715	#N/A	No	#N/A	#N/A	#N/A	#N/A	243
TCONS_00024738	scaffold05848:129814-130708	XLOC_014584	2	18.7629	276.597	895	#N/A	No	#N/A	#N/A	#N/A	#N/A	243
TCONS_00024754	scaffold05848:177036-177783	XLOC_014594	2	5.09207	75.0658	748	#N/A	No	#N/A	#N/A	#N/A	#N/A	275
TCONS_00024757	scaffold05854:2682-2852	XLOC_014597	1	56.3626	830.881	171	#N/A	No	#N/A	#N/A	#N/A	#N/A	231.5
TCONS_00024801	scaffold05859:520255-521860	XLOC_014628	3	12.6582	186.604	1606	#N/A	No	#N/A	#N/A	#N/A	#N/A	353
TCONS_00024889	scaffold05859:639032-641028	XLOC_014689	2	5.59401	82.4652	1997	#N/A	No	#N/A	#N/A	#N/A	#N/A	215
TCONS_00024890	scaffold05859:525508-525795	XLOC_014690	1	4.53951	66.9202	288	#N/A	No	#N/A	#N/A	#N/A	#N/A	248
TCONS_00024902	scaffold05865:26854-27805	XLOC_014698	4	2.91475	42.9683	952	#N/A	No	#N/A	#N/A	#N/A	#N/A	218
TCONS_00024914	scaffold05870:5-2167	XLOC_014704	2	22.8585	336.973	2163	GO:0003735,GO:0015934,GO:0016740,GO:0006412,GO:0019843,GO:0005739	Yes	translation;	large ribosomal subunit; mitochondrion;	structural constituent of ribosome; transferase activity; rRNA binding;	#N/A	222.5
TCONS_00024915	scaffold05870:5-2167	XLOC_014704	2	23.7545	350.182	2163	GO:0003735,GO:0015934,GO:0016740,GO:0006412,GO:0019843,GO:0005739	Yes	translation;	large ribosomal subunit; mitochondrion;	structural constituent of ribosome; transferase activity; rRNA binding;	#N/A	222.5
TCONS_00024916	scaffold05870:5-2167	XLOC_014704	2	9.5698	141.075	2163	GO:0003735,GO:0015934,GO:0016740,GO:0006412,GO:0019843,GO:0005739	Yes	translation;	large ribosomal subunit; mitochondrion;	structural constituent of ribosome; transferase activity; rRNA binding;	#N/A	222.5
TCONS_00025014	scaffold05875:772629-774144	XLOC_014757	4	5.94114	87.5825	1516	#N/A	No	#N/A	#N/A	#N/A	#N/A	272
TCONS_00025023	scaffold05875:811467-812473	XLOC_014759	2	3.73686	55.0877	1007	#N/A	No	#N/A	#N/A	#N/A	#N/A	212
TCONS_00025074	scaffold05875:1332815-1334837	XLOC_014788	2	5.72549	84.4035	2023	#N/A	No	#N/A	#N/A	#N/A	#N/A	304
TCONS_00025075	scaffold05875:1332816-1334837	XLOC_014788	2	2.01815	29.7509	2022	#N/A	No	#N/A	#N/A	#N/A	#N/A	304
TCONS_00025198	scaffold05875:145324-147203	XLOC_014852	5	23.4101	345.104	1880	#N/A	No	#N/A	#N/A	#N/A	#N/A	253.5
TCONS_00025199	scaffold05875:145441-150097	XLOC_014852	8	12.5206	184.575	4657	#N/A	No	#N/A	#N/A	#N/A	#N/A	253.5
TCONS_00025210	scaffold05875:216146-216505	XLOC_014861	2	3.31145	48.8163	360	#N/A	No	#N/A	#N/A	#N/A	#N/A	224
TCONS_00025322	scaffold05875:1118027-1119074	XLOC_014915	3	4.08019	60.1489	1048	#N/A	No	#N/A	#N/A	#N/A	#N/A	276.5
TCONS_00025365	scaffold05875:1515356-1516620	XLOC_014946	2	2.24483	33.0926	1265	#N/A	No	#N/A	#N/A	#N/A	#N/A	569
TCONS_00025406	scaffold05875:1768559-1769284	XLOC_014962	2	12.6153	185.971	726	#N/A	No	#N/A	#N/A	#N/A	#N/A	356
TCONS_00025407	scaffold05875:1768559-1769345	XLOC_014962	2	3.73035	54.9916	787	#N/A	No	#N/A	#N/A	#N/A	#N/A	356
TCONS_00025408	scaffold05875:1768559-1769414	XLOC_014962	2	28.9927	427.402	856	#N/A	No	#N/A	#N/A	#N/A	#N/A	356
TCONS_00025464	scaffold05875:2219207-2221482	XLOC_014990	4	1.95892	28.8778	2276	GO:0009823,GO:0008131,GO:0022900,GO:0010103,GO:0048507,GO:0019139,GO:0005615,GO:0010229,GO:0016023,GO:0010089,GO:0005788,GO:0050660,GO:0008762,GO:0005773,GO:0044036	Yes	cytokinin catabolic process; electron transport chain; stomatal complex morphogenesis; meristem development; inflorescence development; xylem development; cell wall macromolecule metabolic process;	extracellular space; cytoplasmic membrane-bounded vesicle; endoplasmic reticulum lumen; vacuole;	primary amine oxidase activity; cytokinin dehydrogenase activity; flavin adenine dinucleotide binding; UDP-N-acetylmuramate dehydrogenase activity;	#N/A	250
TCONS_00025482	scaffold05875:2353446-2356162	XLOC_015003	3	9.48695	139.854	2717	#N/A	No	#N/A	#N/A	#N/A	#N/A	226
TCONS_00025483	scaffold05875:2353984-2356162	XLOC_015003	3	5.09619	75.1266	2179	#N/A	No	#N/A	#N/A	#N/A	#N/A	290
TCONS_00025492	scaffold05875:81015-81192	XLOC_015010	1	29.3829	433.154	178	#N/A	No	#N/A	#N/A	#N/A	#N/A	95
TCONS_00025493	scaffold05875:130640-130886	XLOC_015011	1	4.1022	60.4734	247	#N/A	No	#N/A	#N/A	#N/A	#N/A	124
TCONS_00025494	scaffold05875:786361-786634	XLOC_015012	1	7.93829	117.024	274	#N/A	No	#N/A	#N/A	#N/A	#N/A	260
TCONS_00025496	scaffold05875:797449-798052	XLOC_015014	1	4.86216	71.6765	604	#N/A	No	#N/A	#N/A	#N/A	#N/A	224
TCONS_00025497	scaffold05875:827526-829210	XLOC_015015	1	9.26521	136.585	1685	#N/A	No	#N/A	#N/A	#N/A	#N/A	684
TCONS_00025498	scaffold05875:1246793-1246977	XLOC_015016	1	40.4173	595.819	185	#N/A	No	#N/A	#N/A	#N/A	#N/A	127
TCONS_00025501	scaffold05875:1963481-1963699	XLOC_015019	1	6.6155	97.5237	219	#N/A	No	#N/A	#N/A	#N/A	#N/A	281
TCONS_00025503	scaffold05875:2218570-2219118	XLOC_015021	1	3.27018	48.2081	549	GO:0009823,GO:0008131,GO:0009753,GO:0022900,GO:0009694,GO:0010103,GO:0048507,GO:0019139,GO:0005615,GO:0016023,GO:0010089,GO:0050660,GO:0008762,GO:0005773,GO:0044036	Yes	cytokinin catabolic process; response to jasmonic acid stimulus; electron transport chain; jasmonic acid metabolic process; stomatal complex morphogenesis; meristem development; xylem development; cell wall macromolecule metabolic process;	extracellular space; cytoplasmic membrane-bounded vesicle; vacuole;	primary amine oxidase activity; cytokinin dehydrogenase activity; flavin adenine dinucleotide binding; UDP-N-acetylmuramate dehydrogenase activity;	#N/A	266.5
TCONS_00025507	scaffold05884:79813-80997	XLOC_015025	2	2.27449	33.5298	1185	#N/A	No	#N/A	#N/A	#N/A	#N/A	380
TCONS_00025550	scaffold05891:39986-40516	XLOC_015049	1	3.64076	53.6711	531	#N/A	No	#N/A	#N/A	#N/A	#N/A	260
TCONS_00025556	scaffold05897:42491-49138	XLOC_015055	4	4.82447	71.1208	6648	GO:0006281,GO:0003676,GO:0003909,GO:0046872,GO:0000166	Yes	DNA repair;	0	nucleic acid binding; DNA ligase activity; metal ion binding; nucleotide binding;	#N/A	307
TCONS_00025585	scaffold05899:77089-78075	XLOC_015068	2	7.75307	114.293	987	#N/A	No	#N/A	#N/A	#N/A	#N/A	223
TCONS_00025613	scaffold05917:1460-2212	XLOC_015084	2	13.3085	196.191	753	#N/A	No	#N/A	#N/A	#N/A	#N/A	253
TCONS_00025619	scaffold05921:65663-66046	XLOC_015087	1	3.68888	54.3804	384	#N/A	No	#N/A	#N/A	#N/A	#N/A	234.5
TCONS_00025621	scaffold05923:1258-1818	XLOC_015089	1	4.52222	66.6652	561	#N/A	No	#N/A	#N/A	#N/A	#N/A	258.5
TCONS_00025638	scaffold05930:5290-5358	XLOC_015104	1	2051.33	30240.1	69	#N/A	No	#N/A	#N/A	#N/A	#N/A	#N/A
TCONS_00025640	scaffold05937:116089-116947	XLOC_015106	2	2.7693	40.8242	859	#N/A	No	#N/A	#N/A	#N/A	#N/A	250.5
TCONS_00025641	scaffold05937:116345-117208	XLOC_015106	3	8.10229	119.442	864	#N/A	No	#N/A	#N/A	#N/A	#N/A	236
TCONS_00025679	scaffold05955:24996-27019	XLOC_015128	3	3.08722	45.5108	2024	#N/A	No	#N/A	#N/A	#N/A	#N/A	253.5
TCONS_00025680	scaffold05955:26544-27109	XLOC_015128	1	5.93968	87.561	566	#N/A	No	#N/A	#N/A	#N/A	#N/A	341
TCONS_00025817	scaffold05979:357654-358071	XLOC_015219	1	6.2189	91.6772	418	#N/A	No	#N/A	#N/A	#N/A	#N/A	341
TCONS_00025818	scaffold05979:358388-358851	XLOC_015220	1	4.10015	60.4433	464	#N/A	No	#N/A	#N/A	#N/A	#N/A	282
TCONS_00025819	scaffold05983:10-353	XLOC_015221	1	5.90676	87.0756	344	#N/A	No	#N/A	#N/A	#N/A	#N/A	305
TCONS_00025824	scaffold05992:8583-8961	XLOC_015226	2	7.39003	108.942	379	#N/A	No	#N/A	#N/A	#N/A	#N/A	483.5
TCONS_00025825	scaffold05992:8583-9697	XLOC_015226	4	18.9443	279.271	1115	GO:0045487,GO:0009506,GO:0044699,GO:0033466,GO:0016023,GO:0032502,GO:0016020,GO:0016705,GO:0005506,GO:0055114,GO:0020037	Yes	gibberellin catabolic process; single-organism process; trans-zeatin biosynthetic process; developmental process; oxidation-reduction process;	plasmodesma; cytoplasmic membrane-bounded vesicle; membrane;	oxidoreductase activity, acting on paired donors, with incorporation or reduction of molecular oxygen; iron ion binding; heme binding;	#N/A	483.5
TCONS_00025877	scaffold06005:176283-176570	XLOC_015262	1	4.53951	66.9202	288	#N/A	No	#N/A	#N/A	#N/A	#N/A	242
TCONS_00025942	scaffold06011:241188-241613	XLOC_015295	1	4.45921	65.7364	426	#N/A	No	#N/A	#N/A	#N/A	#N/A	246.5
TCONS_00025944	scaffold06019:19205-19878	XLOC_015297	1	3.44573	50.7959	674	#N/A	No	#N/A	#N/A	#N/A	#N/A	322
TCONS_00026031	scaffold06029:3430-3591	XLOC_015355	1	44.1524	650.882	162	#N/A	No	#N/A	#N/A	#N/A	#N/A	#N/A
TCONS_00026056	scaffold06035:339474-339668	XLOC_015372	1	12.7343	187.725	195	#N/A	No	#N/A	#N/A	#N/A	#N/A	269
TCONS_00026101	scaffold06042:326-1935	XLOC_015395	2	1000.86	14754.4	1610	#N/A	No	#N/A	#N/A	#N/A	#N/A	236
TCONS_00026104	scaffold06042:3755-4017	XLOC_015398	1	54.6835	806.128	263	#N/A	No	#N/A	#N/A	#N/A	#N/A	260
TCONS_00026122	scaffold06044:4884-5474	XLOC_015414	2	55.6319	820.109	591	#N/A	No	#N/A	#N/A	#N/A	#N/A	251
TCONS_00026145	scaffold06050:129163-129253	XLOC_015431	1	4095.23	60370.7	91	#N/A	No	#N/A	#N/A	#N/A	#N/A	201
TCONS_00026149	scaffold06089:664-1277	XLOC_015435	3	47.6529	702.484	614	#N/A	No	#N/A	#N/A	#N/A	#N/A	299
TCONS_00026176	scaffold06089:343799-345788	XLOC_015454	2	4.15399	61.2369	1990	GO:0003676	Yes	0	0	nucleic acid binding;	#N/A	841
TCONS_00026281	scaffold06089:31562-31915	XLOC_015520	1	8.61679	127.026	354	#N/A	No	#N/A	#N/A	#N/A	#N/A	227
TCONS_00026282	scaffold06089:128275-129191	XLOC_015521	1	5.71678	84.275	917	GO:0030247	Yes	0	0	polysaccharide binding;	#N/A	851.5
TCONS_00026283	scaffold06089:129785-131148	XLOC_015522	1	11.1642	164.58	1364	GO:0080090,GO:0048519,GO:0031323,GO:0009617,GO:0043067,GO:1901576,GO:0005576,GO:0046777,GO:0045088,GO:0031625,GO:0009719,GO:0051606,GO:0009863,GO:0005886,GO:0044249,GO:0060255,GO:0005524,GO:0004674	Yes	regulation of primary metabolic process; negative regulation of biological process; regulation of cellular metabolic process; response to bacterium; regulation of programmed cell death; organic substance biosynthetic process; protein autophosphorylation; regulation of innate immune response; response to endogenous stimulus; detection of stimulus; salicylic acid mediated signaling pathway; cellula…	extracellular region; plasma membrane;	ubiquitin protein ligase binding; ATP binding; protein serine/threonine kinase activity;	#N/A	1102.5
TCONS_00026284	scaffold06089:342922-343651	XLOC_015523	1	3.11169	45.8717	730	GO:0003677	Yes	0	0	DNA binding;	#N/A	469.5
TCONS_00026285	scaffold06089:572626-573190	XLOC_015524	1	12.1844	179.619	565	#N/A	No	#N/A	#N/A	#N/A	#N/A	338
TCONS_00026288	scaffold06096:1-387	XLOC_015527	1	17.1997	253.553	387	#N/A	No	#N/A	#N/A	#N/A	#N/A	221
TCONS_00026326	scaffold06107:191898-193480	XLOC_015542	2	209.853	3093.6	1583	#N/A	No	#N/A	#N/A	#N/A	#N/A	276.5
TCONS_00026332	scaffold06107:161940-162262	XLOC_015544	1	4.38008	64.5698	323	#N/A	No	#N/A	#N/A	#N/A	#N/A	256
TCONS_00026342	scaffold06112:16986-17349	XLOC_015552	1	3.38755	49.9383	364	#N/A	No	#N/A	#N/A	#N/A	#N/A	401
TCONS_00026347	scaffold06119:4339-4511	XLOC_015556	1	126.583	1866.05	173	#N/A	No	#N/A	#N/A	#N/A	#N/A	200
TCONS_00026391	scaffold06140:5605-8838	XLOC_015588	2	654.758	9652.25	3234	#N/A	No	#N/A	#N/A	#N/A	#N/A	210.5
TCONS_00026404	scaffold06140:129619-129912	XLOC_015595	1	27.4494	404.651	294	#N/A	No	#N/A	#N/A	#N/A	#N/A	255
TCONS_00026463	scaffold06155:114958-115271	XLOC_015626	1	3.86064	56.9124	314	#N/A	No	#N/A	#N/A	#N/A	#N/A	287
TCONS_00026468	scaffold06158:40622-41058	XLOC_015629	3	5.10767	75.2957	437	#N/A	No	#N/A	#N/A	#N/A	#N/A	308
TCONS_00026511	scaffold06158:521699-522376	XLOC_015654	2	6.49598	95.7618	678	#N/A	No	#N/A	#N/A	#N/A	#N/A	230
TCONS_00026556	scaffold06158:527568-528772	XLOC_015690	1	5.50831	81.2019	1205	#N/A	No	#N/A	#N/A	#N/A	#N/A	515
TCONS_00026562	scaffold06158:205255-205550	XLOC_015695	1	7.08714	104.477	296	#N/A	No	#N/A	#N/A	#N/A	#N/A	221
TCONS_00026578	scaffold06180:94140-94595	XLOC_015703	2	6.08258	89.6676	456	#N/A	No	#N/A	#N/A	#N/A	#N/A	199
TCONS_00026583	scaffold06183:96924-97472	XLOC_015707	1	6.16921	90.9446	549	#N/A	No	#N/A	#N/A	#N/A	#N/A	488
TCONS_00026627	scaffold06212:101807-104293	XLOC_015740	2	3.27385	48.2621	2487	#N/A	No	#N/A	#N/A	#N/A	#N/A	296
TCONS_00026630	scaffold06212:110545-111374	XLOC_015742	2	4.54152	66.9497	830	#N/A	No	#N/A	#N/A	#N/A	#N/A	383
TCONS_00026637	scaffold06212:32848-33773	XLOC_015747	1	4.67743	68.9533	926	#N/A	No	#N/A	#N/A	#N/A	#N/A	344
TCONS_00026650	scaffold06238:87151-87646	XLOC_015757	2	81.7493	1205.12	496	#N/A	No	#N/A	#N/A	#N/A	#N/A	317
TCONS_00026651	scaffold06238:87170-87670	XLOC_015757	2	175.145	2581.94	501	#N/A	No	#N/A	#N/A	#N/A	#N/A	249
TCONS_00026652	scaffold06238:18076-18150	XLOC_015758	1	954.774	14075	75	#N/A	No	#N/A	#N/A	#N/A	#N/A	219
TCONS_00026653	scaffold06238:63214-63552	XLOC_015759	1	92.105	1357.78	339	#N/A	No	#N/A	#N/A	#N/A	#N/A	374
TCONS_00026661	scaffold06244:114113-123874	XLOC_015766	2	101.013	1489.1	9762	GO:0007290,GO:0010467,GO:0042803,GO:0003777,GO:1900740,GO:0006914,GO:0035071,GO:0002119,GO:0000132,GO:0007018,GO:0042133,GO:0008022,GO:0004857,GO:0043652,GO:0005829,GO:0000776,GO:0097193,GO:0044458,GO:0002009,GO:0040010,GO:0006898,GO:0005814,GO:0007291,GO:0019886,GO:0035046,GO:0042127,GO:0072686,GO:0005886,GO:0016070,GO:0045505,GO:0008180,GO:0042623,GO:0009792,GO:0005868,GO:0019904,GO:0008092,GO:…	Yes	spermatid nucleus elongation; gene expression; positive regulation of protein insertion into mitochondrial membrane involved in apoptotic signaling pathway; autophagy; salivary gland cell autophagic cell death; nematode larval development; establishment of mitotic spindle orientation; microtubule-based movement; neurotransmitter metabolic process; engulfment of apoptotic cell; intrinsic apoptotic…	cytosol; kinetochore; centriole; mitotic spindle; plasma membrane; COP9 signalosome; cytoplasmic dynein complex; myosin complex; cilium axoneme;	protein homodimerization activity; microtubule motor activity; protein C-terminus binding; enzyme inhibitor activity; dynein intermediate chain binding; ATPase activity, coupled; protein domain specific binding; cytoskeletal protein binding; nitric-oxide synthase regulator activity; enzyme binding;	#N/A	1261
TCONS_00026683	scaffold06257:148004-148750	XLOC_015778	2	3.03719	44.7733	747	#N/A	No	#N/A	#N/A	#N/A	#N/A	302
TCONS_00026704	scaffold06257:122395-122757	XLOC_015789	1	11.289	166.419	363	#N/A	No	#N/A	#N/A	#N/A	#N/A	205
TCONS_00026705	scaffold06257:123719-124019	XLOC_015790	1	9.21443	135.836	301	#N/A	No	#N/A	#N/A	#N/A	#N/A	329
TCONS_00026716	scaffold06265:35045-35797	XLOC_015796	1	5.02977	74.1473	753	#N/A	No	#N/A	#N/A	#N/A	#N/A	245
TCONS_00026736	scaffold06265:145083-145694	XLOC_015806	1	5.98818	88.2759	612	#N/A	No	#N/A	#N/A	#N/A	#N/A	230
TCONS_00026869	scaffold06278:402683-403573	XLOC_015886	2	26.23	386.675	891	#N/A	No	#N/A	#N/A	#N/A	#N/A	251
TCONS_00026875	scaffold06278:509112-509436	XLOC_015891	1	9.92261	146.276	325	#N/A	No	#N/A	#N/A	#N/A	#N/A	195
TCONS_00026876	scaffold06278:509144-511794	XLOC_015891	2	16.5364	243.774	2651	#N/A	No	#N/A	#N/A	#N/A	#N/A	846.5
TCONS_00026877	scaffold06278:511056-511882	XLOC_015891	1	6.14703	90.6176	827	#N/A	No	#N/A	#N/A	#N/A	#N/A	538.5
TCONS_00026904	scaffold06278:720181-723338	XLOC_015906	6	14.8597	219.057	3158	GO:0005829,GO:0010494,GO:0010193,GO:0042991,GO:0000398,GO:0009220,GO:0008143,GO:0000166,GO:0034605,GO:0009507,GO:0005634	Yes	response to ozone; transcription factor import into nucleus; mRNA splicing, via spliceosome; pyrimidine ribonucleotide biosynthetic process; cellular response to heat;	cytosol; cytoplasmic stress granule; chloroplast; nucleus;	poly(A) RNA binding; nucleotide binding;	#N/A	234
TCONS_00026905	scaffold06278:720181-725292	XLOC_015906	7	22.4581	331.071	5112	GO:0005829,GO:0010048,GO:0010494,GO:0010193,GO:0042991,GO:0000398,GO:0009220,GO:0008143,GO:0000166,GO:0034605,GO:0009507,GO:0005634	Yes	vernalization response; response to ozone; transcription factor import into nucleus; mRNA splicing, via spliceosome; pyrimidine ribonucleotide biosynthetic process; cellular response to heat;	cytosol; cytoplasmic stress granule; chloroplast; nucleus;	poly(A) RNA binding; nucleotide binding;	#N/A	234
TCONS_00026906	scaffold06278:720767-725292	XLOC_015906	6	7.34688	108.306	4526	GO:0005829,GO:0010048,GO:0010494,GO:0010193,GO:0042991,GO:0000398,GO:0009220,GO:0008143,GO:0000166,GO:0034605,GO:0009507,GO:0005634	Yes	vernalization response; response to ozone; transcription factor import into nucleus; mRNA splicing, via spliceosome; pyrimidine ribonucleotide biosynthetic process; cellular response to heat;	cytosol; cytoplasmic stress granule; chloroplast; nucleus;	poly(A) RNA binding; nucleotide binding;	#N/A	295.5
TCONS_00026908	scaffold06278:508715-509006	XLOC_015908	1	15.5344	229.004	292	#N/A	No	#N/A	#N/A	#N/A	#N/A	233
TCONS_00026950	scaffold06308:18-339	XLOC_015929	1	32.2853	475.941	322	#N/A	No	#N/A	#N/A	#N/A	#N/A	221
TCONS_00026990	scaffold06314:153459-154593	XLOC_015953	1	4.68273	69.0314	1135	#N/A	No	#N/A	#N/A	#N/A	#N/A	236
TCONS_00026991	scaffold06314:242773-243501	XLOC_015954	1	2.36293	34.8337	729	GO:0010480,GO:0000271,GO:0009570,GO:0010075,GO:0009790,GO:0016043,GO:0016049,GO:0009886,GO:0033612,GO:0008544,GO:0007165,GO:0010016,GO:0010033,GO:0005886,GO:0009553,GO:0034645,GO:0097159,GO:0009934,GO:0016301,GO:0044262,GO:0043412,GO:0016161	Yes	microsporocyte differentiation; polysaccharide biosynthetic process; regulation of meristem growth; embryo development; cellular component organization; cell growth; post-embryonic morphogenesis; epidermis development; signal transduction; shoot system morphogenesis; response to organic substance; embryo sac development; cellular macromolecule biosynthetic process; regulation of meristem structur…	chloroplast stroma; plasma membrane;	receptor serine/threonine kinase binding; organic cyclic compound binding; kinase activity; beta-amylase activity;	#N/A	437
TCONS_00026992	scaffold06314:339923-340268	XLOC_015955	1	2.85889	42.1449	346	GO:0010103,GO:0071704,GO:0009505,GO:0044237,GO:0004672,GO:0009790,GO:0007165,GO:0044238,GO:0009553,GO:0009506,GO:0051704,GO:0005886,GO:0048481,GO:0005515	Yes	stomatal complex morphogenesis; organic substance metabolic process; cellular metabolic process; embryo development; signal transduction; primary metabolic process; embryo sac development; multi-organism process; ovule development;	plant-type cell wall; plasmodesma; plasma membrane;	protein kinase activity; protein binding;	#N/A	272
TCONS_00027026	scaffold06327:363228-366091	XLOC_015976	3	2.08091	30.6762	2864	GO:0016787	Yes	0	0	hydrolase activity;	#N/A	251
TCONS_00027055	scaffold06327:225691-228001	XLOC_015996	3	12.7488	187.938	2311	#N/A	No	#N/A	#N/A	#N/A	#N/A	335
TCONS_00027086	scaffold06327:355009-355502	XLOC_016013	1	4.72606	69.6702	494	#N/A	No	#N/A	#N/A	#N/A	#N/A	260
TCONS_00027089	scaffold06328:24234-24517	XLOC_016016	1	6.96099	102.617	284	#N/A	No	#N/A	#N/A	#N/A	#N/A	284
TCONS_00027090	scaffold06328:33728-34017	XLOC_016017	1	10.961	161.584	290	#N/A	No	#N/A	#N/A	#N/A	#N/A	172
TCONS_00027102	scaffold06334:47807-48115	XLOC_016022	1	6.73523	99.2887	309	GO:0005515,GO:0008270	Yes	0	0	protein binding; zinc ion binding;	#N/A	230
TCONS_00027129	scaffold06357:1-274	XLOC_016041	1	27.3256	402.826	274	#N/A	No	#N/A	#N/A	#N/A	#N/A	230.5
TCONS_00027134	scaffold06371:2583-3347	XLOC_016046	1	4.88515	72.0154	765	#N/A	No	#N/A	#N/A	#N/A	#N/A	597
TCONS_00027251	scaffold06407:400827-401484	XLOC_016118	2	4.30689	63.4908	658	#N/A	No	#N/A	#N/A	#N/A	#N/A	254
TCONS_00027252	scaffold06407:400827-401484	XLOC_016118	2	18.3043	269.836	658	#N/A	No	#N/A	#N/A	#N/A	#N/A	254
TCONS_00027265	scaffold06407:335250-335562	XLOC_016125	1	5.27282	77.7303	313	#N/A	No	#N/A	#N/A	#N/A	#N/A	289
TCONS_00027373	scaffold06446:680935-681270	XLOC_016186	1	29.6932	437.728	336	#N/A	No	#N/A	#N/A	#N/A	#N/A	359
TCONS_00027376	scaffold06446:689215-690577	XLOC_016188	1	2.06282	30.4095	1363	#N/A	No	#N/A	#N/A	#N/A	#N/A	261
TCONS_00027386	scaffold06446:210191-210387	XLOC_016195	1	11.498	169.501	197	#N/A	No	#N/A	#N/A	#N/A	#N/A	218
TCONS_00027387	scaffold06446:227771-228680	XLOC_016196	1	65.15	960.422	910	#N/A	No	#N/A	#N/A	#N/A	#N/A	454.5
TCONS_00027389	scaffold06446:429387-429663	XLOC_016198	1	13.8451	204.101	277	GO:0020037,GO:0016705,GO:0005506,GO:0055114	Yes	oxidation-reduction process;	0	heme binding; oxidoreductase activity, acting on paired donors, with incorporation or reduction of molecular oxygen; iron ion binding;	#N/A	319.5
TCONS_00027390	scaffold06446:478309-478589	XLOC_016199	1	30.7961	453.986	281	GO:0055114,GO:0005506,GO:0016705,GO:0020037	Yes	oxidation-reduction process;	0	iron ion binding; oxidoreductase activity, acting on paired donors, with incorporation or reduction of molecular oxygen; heme binding;	#N/A	322.5
TCONS_00027391	scaffold06446:709138-709332	XLOC_016200	1	29.6682	437.36	195	#N/A	No	#N/A	#N/A	#N/A	#N/A	245
TCONS_00027406	scaffold06462:1-240	XLOC_016215	1	5.16437	76.1316	240	#N/A	No	#N/A	#N/A	#N/A	#N/A	#N/A
TCONS_00027408	scaffold06465:38029-40252	XLOC_016217	3	8.42291	124.168	2224	#N/A	No	#N/A	#N/A	#N/A	#N/A	236
TCONS_00027417	scaffold06481:1-240	XLOC_016226	1	24.4134	359.895	240	#N/A	No	#N/A	#N/A	#N/A	#N/A	239
TCONS_00027434	scaffold06484:174808-188484	XLOC_016234	5	4.49912	66.3247	13677	GO:0044763,GO:0044424,GO:0005886	Yes	single-organism cellular process;	intracellular part; plasma membrane;	0	#N/A	437
TCONS_00027455	scaffold06485:99813-100693	XLOC_016245	2	6.59279	97.1889	881	#N/A	No	#N/A	#N/A	#N/A	#N/A	270
TCONS_00027463	scaffold06485:82228-82991	XLOC_016250	2	2.34962	34.6373	764	#N/A	No	#N/A	#N/A	#N/A	#N/A	226
TCONS_00027464	scaffold06485:82228-83359	XLOC_016250	2	3.79102	55.8861	1132	#N/A	No	#N/A	#N/A	#N/A	#N/A	226
TCONS_00027491	scaffold06494:84792-85256	XLOC_016262	2	17.7275	261.333	465	GO:0005886,GO:0019761	Yes	glucosinolate biosynthetic process;	plasma membrane;	0	#N/A	290
TCONS_00027521	scaffold06512:94796-96341	XLOC_016278	3	13.44	198.129	1546	#N/A	No	#N/A	#N/A	#N/A	#N/A	314
TCONS_00027522	scaffold06512:94796-96341	XLOC_016278	1	4.03945	59.5483	1546	#N/A	No	#N/A	#N/A	#N/A	#N/A	314
TCONS_00027524	scaffold06512:96470-97233	XLOC_016278	1	7.69058	113.372	764	#N/A	No	#N/A	#N/A	#N/A	#N/A	264
TCONS_00027603	scaffold06512:680294-681027	XLOC_016317	1	4.33212	63.8628	734	#N/A	No	#N/A	#N/A	#N/A	#N/A	263
TCONS_00027604	scaffold06512:680329-684699	XLOC_016317	4	3.39169	49.9993	4371	#N/A	No	#N/A	#N/A	#N/A	#N/A	263
TCONS_00027730	scaffold06512:1734090-1738150	XLOC_016385	2	3.18545	46.9589	4061	GO:0080019,GO:0009611,GO:0006635,GO:0009605,GO:0005515,GO:0007275,GO:0010345,GO:0016558,GO:0009651,GO:0010018,GO:0009507,GO:0050062,GO:0003700,GO:0009506,GO:0045893,GO:0042753,GO:0070646,GO:0005886,GO:0005634,GO:0008270	Yes	response to wounding; fatty acid beta-oxidation; response to external stimulus; multicellular organismal development; suberin biosynthetic process; protein import into peroxisome matrix; response to salt stress; far-red light signaling pathway; positive regulation of transcription, DNA-dependent; positive regulation of circadian rhythm; protein modification by small protein removal;	chloroplast; plasmodesma; plasma membrane; nucleus;	fatty-acyl-CoA reductase (alcohol-forming) activity; protein binding; long-chain-fatty-acyl-CoA reductase activity; sequence-specific DNA binding transcription factor activity; zinc ion binding;	red/far-red	2006
TCONS_00027762	scaffold06512:2015371-2016377	XLOC_016403	2	3.03607	44.7569	1007	#N/A	No	#N/A	#N/A	#N/A	#N/A	266
TCONS_00027929	scaffold06512:1322237-1322615	XLOC_016495	1	2.96338	43.6853	379	#N/A	No	#N/A	#N/A	#N/A	#N/A	407
TCONS_00028065	scaffold06512:1125477-1125876	XLOC_016579	1	4.67857	68.9701	400	#N/A	No	#N/A	#N/A	#N/A	#N/A	295
TCONS_00028066	scaffold06512:1733322-1733787	XLOC_016580	1	3.21016	47.3232	466	#N/A	No	#N/A	#N/A	#N/A	#N/A	256
TCONS_00028069	scaffold06512:2137809-2138143	XLOC_016583	1	3.89876	57.4743	335	#N/A	No	#N/A	#N/A	#N/A	#N/A	236
TCONS_00028085	scaffold06537:111654-111788	XLOC_016598	1	502.963	7414.54	135	#N/A	No	#N/A	#N/A	#N/A	#N/A	263
TCONS_00028086	scaffold06537:125026-125329	XLOC_016599	1	13.9402	205.503	304	#N/A	No	#N/A	#N/A	#N/A	#N/A	304
TCONS_00028090	scaffold06547:2269-2328	XLOC_016603	1	3379.21	49815.2	60	#N/A	No	#N/A	#N/A	#N/A	#N/A	162
TCONS_00028111	scaffold06548:54747-55277	XLOC_016617	1	2.95283	43.5297	531	#N/A	No	#N/A	#N/A	#N/A	#N/A	263
TCONS_00028176	scaffold06550:480782-482177	XLOC_016655	2	4.3429	64.0217	1396	#N/A	No	#N/A	#N/A	#N/A	#N/A	280
TCONS_00028177	scaffold06550:480986-482177	XLOC_016655	2	26.0214	383.599	1192	#N/A	No	#N/A	#N/A	#N/A	#N/A	334.5
TCONS_00028178	scaffold06550:510007-510710	XLOC_016656	3	4.99814	73.6811	704	#N/A	No	#N/A	#N/A	#N/A	#N/A	211.5
TCONS_00028179	scaffold06550:510026-510710	XLOC_016656	3	3.1569	46.5381	685	#N/A	No	#N/A	#N/A	#N/A	#N/A	255
TCONS_00028271	scaffold06550:487024-487464	XLOC_016704	2	10.3984	153.29	441	#N/A	No	#N/A	#N/A	#N/A	#N/A	272
TCONS_00028275	scaffold06550:529491-531133	XLOC_016707	3	3.49668	51.547	1643	#N/A	No	#N/A	#N/A	#N/A	#N/A	251.5
TCONS_00028316	scaffold06550:44299-46593	XLOC_016728	1	2.65564	39.1486	2295	GO:0009615,GO:0007166,GO:0005515,GO:0009505,GO:0009311,GO:0005773,GO:0050832,GO:0048608,GO:0009751,GO:0009826,GO:0048527,GO:0009814,GO:0031347,GO:0005886,GO:0009992,GO:0005524,GO:0006468,GO:0030247,GO:0004674	Yes	response to virus; cell surface receptor signaling pathway; oligosaccharide metabolic process; defense response to fungus; reproductive structure development; response to salicylic acid stimulus; unidimensional cell growth; lateral root development; defense response, incompatible interaction; regulation of defense response; cellular water homeostasis; protein phosphorylation;	plant-type cell wall; vacuole; plasma membrane;	protein binding; ATP binding; polysaccharide binding; protein serine/threonine kinase activity;	#N/A	202
TCONS_00028318	scaffold06550:811112-811406	XLOC_016730	1	6.86242	101.164	295	#N/A	No	#N/A	#N/A	#N/A	#N/A	281
TCONS_00028323	scaffold06551:80634-87498	XLOC_016733	2	31.7005	467.319	6865	#N/A	No	#N/A	#N/A	#N/A	#N/A	267.5
TCONS_00028324	scaffold06551:29927-30909	XLOC_016734	1	7.53317	111.052	983	#N/A	No	#N/A	#N/A	#N/A	#N/A	721.5
TCONS_00028325	scaffold06551:34502-34733	XLOC_016735	1	28.4387	419.234	232	#N/A	No	#N/A	#N/A	#N/A	#N/A	#N/A
TCONS_00028363	scaffold06559:28840-29147	XLOC_016763	1	4.72256	69.6186	308	#N/A	No	#N/A	#N/A	#N/A	#N/A	246
TCONS_00028364	scaffold06559:46593-46757	XLOC_016764	1	643.875	9491.82	165	#N/A	No	#N/A	#N/A	#N/A	#N/A	184
TCONS_00028376	scaffold06564:35655-35758	XLOC_016774	1	529.26	7802.2	104	GO:0031969,GO:0016021	Yes	0	chloroplast membrane; integral to membrane;	0	#N/A	#N/A
TCONS_00028377	scaffold06564:35873-35985	XLOC_016775	1	125.807	1854.61	113	GO:0031969,GO:0016021	Yes	0	chloroplast membrane; integral to membrane;	0	#N/A	#N/A
TCONS_00028380	scaffold06566:18020-18179	XLOC_016778	1	87.2329	1285.96	160	#N/A	No	#N/A	#N/A	#N/A	#N/A	#N/A
TCONS_00028450	scaffold06582:517504-528175	XLOC_016815	4	5.44245	80.231	10672	GO:0080019,GO:0009611,GO:0005515,GO:0007275,GO:0009585,GO:0010345,GO:0009651,GO:0010018,GO:0009507,GO:0006996,GO:0050062,GO:0003700,GO:1901575,GO:0009506,GO:0045893,GO:0042753,GO:0070646,GO:0005886,GO:0005634,GO:0044248,GO:0008270	Yes	response to wounding; multicellular organismal development; red, far-red light phototransduction; suberin biosynthetic process; response to salt stress; far-red light signaling pathway; organelle organization; organic substance catabolic process; positive regulation of transcription, DNA-dependent; positive regulation of circadian rhythm; protein modification by small protein removal; cellular ca…	chloroplast; plasmodesma; plasma membrane; nucleus;	fatty-acyl-CoA reductase (alcohol-forming) activity; protein binding; long-chain-fatty-acyl-CoA reductase activity; sequence-specific DNA binding transcription factor activity; zinc ion binding;	red/far-red	1480.5
TCONS_00028609	scaffold06582:520810-523187	XLOC_016885	2	14.0408	206.986	2378	GO:0005634,GO:0009639	Yes	response to red or far red light;	nucleus;	0	red/far-red	236
TCONS_00028610	scaffold06582:521926-526615	XLOC_016886	2	15.4659	227.994	4690	GO:0080019,GO:0009611,GO:0005515,GO:0007275,GO:0009585,GO:0010345,GO:0009651,GO:0010018,GO:0009507,GO:0006996,GO:0050062,GO:0003700,GO:1901575,GO:0009506,GO:0045893,GO:0042753,GO:0070646,GO:0005886,GO:0005634,GO:0044248	Yes	response to wounding; multicellular organismal development; red, far-red light phototransduction; suberin biosynthetic process; response to salt stress; far-red light signaling pathway; organelle organization; organic substance catabolic process; positive regulation of transcription, DNA-dependent; positive regulation of circadian rhythm; protein modification by small protein removal; cellular ca…	chloroplast; plasmodesma; plasma membrane; nucleus;	fatty-acyl-CoA reductase (alcohol-forming) activity; protein binding; long-chain-fatty-acyl-CoA reductase activity; sequence-specific DNA binding transcription factor activity;	red/far-red	251
TCONS_00028611	scaffold06582:521926-526631	XLOC_016886	2	11.9713	176.478	4706	GO:0080019,GO:0009611,GO:0005515,GO:0007275,GO:0009585,GO:0010345,GO:0009651,GO:0010018,GO:0009507,GO:0006996,GO:0050062,GO:0003700,GO:1901575,GO:0009506,GO:0045893,GO:0042753,GO:0070646,GO:0005886,GO:0005634,GO:0044248	Yes	response to wounding; multicellular organismal development; red, far-red light phototransduction; suberin biosynthetic process; response to salt stress; far-red light signaling pathway; organelle organization; organic substance catabolic process; positive regulation of transcription, DNA-dependent; positive regulation of circadian rhythm; protein modification by small protein removal; cellular ca…	chloroplast; plasmodesma; plasma membrane; nucleus;	fatty-acyl-CoA reductase (alcohol-forming) activity; protein binding; long-chain-fatty-acyl-CoA reductase activity; sequence-specific DNA binding transcription factor activity;	red/far-red	251
TCONS_00028670	scaffold06582:849776-850462	XLOC_016910	2	7.7682	114.516	687	#N/A	No	#N/A	#N/A	#N/A	#N/A	299.5
TCONS_00028689	scaffold06584:583-2172	XLOC_016919	2	3.69979	54.5411	1590	#N/A	No	#N/A	#N/A	#N/A	#N/A	245
TCONS_00028690	scaffold06584:583-2190	XLOC_016919	2	8.97308	132.278	1608	#N/A	No	#N/A	#N/A	#N/A	#N/A	245
TCONS_00028691	scaffold06584:1432-2172	XLOC_016919	2	67.8075	999.598	741	#N/A	No	#N/A	#N/A	#N/A	#N/A	233
TCONS_00028692	scaffold06584:1432-2180	XLOC_016919	2	520.819	7677.76	749	#N/A	No	#N/A	#N/A	#N/A	#N/A	233
TCONS_00028693	scaffold06584:1432-2190	XLOC_016919	2	433.134	6385.14	759	#N/A	No	#N/A	#N/A	#N/A	#N/A	233
TCONS_00028743	scaffold06591:48846-49113	XLOC_016949	1	12.4089	182.929	268	#N/A	No	#N/A	#N/A	#N/A	#N/A	297.5
TCONS_00028744	scaffold06591:120328-120550	XLOC_016950	1	17.7392	261.507	223	#N/A	No	#N/A	#N/A	#N/A	#N/A	221
TCONS_00028745	scaffold06591:260597-261093	XLOC_016951	1	3.74448	55.2001	497	GO:0010218,GO:0009605,GO:0016620,GO:0043231,GO:1901576,GO:0044710,GO:0048522,GO:0010017,GO:0006464,GO:0006725,GO:1901360,GO:0006950,GO:0044249,GO:0008270	Yes	response to far red light; response to external stimulus; organic substance biosynthetic process; single-organism metabolic process; positive regulation of cellular process; red or far-red light signaling pathway; cellular protein modification process; cellular aromatic compound metabolic process; organic cyclic compound metabolic process; response to stress; cellular biosynthetic process;	intracellular membrane-bounded organelle;	oxidoreductase activity, acting on the aldehyde or oxo group of donors, NAD or NADP as acceptor; zinc ion binding;	red/far-red	473.5
TCONS_00028756	scaffold06596:78318-79213	XLOC_016958	1	3.53018	52.0408	896	#N/A	No	#N/A	#N/A	#N/A	#N/A	407
TCONS_00028786	scaffold06598:183276-183937	XLOC_016973	2	4.05316	59.7504	662	GO:0008270	Yes	0	0	zinc ion binding;	#N/A	514
TCONS_00028844	scaffold06598:268477-269122	XLOC_017010	2	2.26671	33.4152	646	GO:0003824	Yes	0	0	catalytic activity;	#N/A	281
TCONS_00028895	scaffold06598:264852-267588	XLOC_017038	1	3.18383	46.9351	2737	#N/A	No	#N/A	#N/A	#N/A	#N/A	208
TCONS_00028896	scaffold06598:267719-268348	XLOC_017039	1	2.46138	36.2849	630	GO:0016787	Yes	0	0	hydrolase activity;	#N/A	236
TCONS_00028907	scaffold06606:14352-14433	XLOC_017046	1	4344.82	64050	82	#N/A	No	#N/A	#N/A	#N/A	#N/A	#N/A
TCONS_00028921	scaffold06609:2082-2334	XLOC_017054	1	35.737	526.824	253	#N/A	No	#N/A	#N/A	#N/A	#N/A	272
TCONS_00028924	scaffold06609:30176-30476	XLOC_017056	1	48.754	718.716	301	#N/A	No	#N/A	#N/A	#N/A	#N/A	327.5
TCONS_00029016	scaffold06609:84290-85092	XLOC_017118	1	236.875	3491.94	803	#N/A	No	#N/A	#N/A	#N/A	#N/A	284
TCONS_00029066	scaffold06612:183838-184175	XLOC_017152	1	41.5393	612.36	338	#N/A	No	#N/A	#N/A	#N/A	#N/A	369
TCONS_00029067	scaffold06612:187065-187893	XLOC_017153	1	27.0895	399.345	829	#N/A	No	#N/A	#N/A	#N/A	#N/A	465.5
TCONS_00029072	scaffold06616:78272-78390	XLOC_017156	1	297.769	4389.62	119	#N/A	No	#N/A	#N/A	#N/A	#N/A	251
TCONS_00029077	scaffold06624:3099-3907	XLOC_017161	2	10.6108	156.422	809	GO:0000022,GO:0001510,GO:0006412,GO:0046872,GO:0019843,GO:0003735,GO:0042254,GO:0022625	Yes	mitotic spindle elongation; RNA methylation; translation; ribosome biogenesis;	cytosolic large ribosomal subunit;	metal ion binding; rRNA binding; structural constituent of ribosome;	#N/A	236
TCONS_00029087	scaffold06630:127366-128015	XLOC_017168	2	14.4296	212.716	650	#N/A	No	#N/A	#N/A	#N/A	#N/A	239
TCONS_00029126	scaffold06631:685886-686420	XLOC_017192	2	3.01676	44.4721	535	#N/A	No	#N/A	#N/A	#N/A	#N/A	550
TCONS_00029198	scaffold06631:596992-597419	XLOC_017229	2	10.7392	158.313	428	#N/A	No	#N/A	#N/A	#N/A	#N/A	200
TCONS_00029226	scaffold06631:110326-110646	XLOC_017239	1	4.10015	60.4432	321	#N/A	No	#N/A	#N/A	#N/A	#N/A	234.5
TCONS_00029227	scaffold06631:232033-232669	XLOC_017240	1	5.02696	74.106	637	#N/A	No	#N/A	#N/A	#N/A	#N/A	392
TCONS_00029228	scaffold06631:233715-234165	XLOC_017241	1	10.636	156.793	451	#N/A	No	#N/A	#N/A	#N/A	#N/A	223
TCONS_00029229	scaffold06631:234536-235616	XLOC_017242	1	6.999	103.177	1081	#N/A	No	#N/A	#N/A	#N/A	#N/A	234.5
TCONS_00029230	scaffold06631:338562-339422	XLOC_017243	1	2.5122	37.0342	861	#N/A	No	#N/A	#N/A	#N/A	#N/A	403.5
TCONS_00029231	scaffold06631:431747-431880	XLOC_017244	1	360.191	5309.83	134	#N/A	No	#N/A	#N/A	#N/A	#N/A	218
TCONS_00029232	scaffold06631:444150-444934	XLOC_017245	1	20.4669	301.717	785	#N/A	No	#N/A	#N/A	#N/A	#N/A	257
TCONS_00029233	scaffold06631:572921-573304	XLOC_017246	1	4.78402	70.5246	384	#N/A	No	#N/A	#N/A	#N/A	#N/A	257
TCONS_00029234	scaffold06631:686789-687539	XLOC_017247	1	2.90364	42.8046	751	#N/A	No	#N/A	#N/A	#N/A	#N/A	666
TCONS_00029235	scaffold06631:696164-696763	XLOC_017248	1	3.68783	54.3649	600	#N/A	No	#N/A	#N/A	#N/A	#N/A	192
TCONS_00029236	scaffold06631:726001-726384	XLOC_017249	1	2.78588	41.0685	384	#N/A	No	#N/A	#N/A	#N/A	#N/A	245
TCONS_00029240	scaffold06633:2378-4790	XLOC_017252	2	3.67729	54.2095	2413	GO:0031348,GO:0009595,GO:0009867,GO:0009697,GO:0035304,GO:0009862,GO:0010363,GO:0010310,GO:0010200,GO:0006355,GO:0006612,GO:0043900,GO:0050832,GO:0042742,GO:0009625,GO:0043069,GO:0005576,GO:0046777,GO:0000165,GO:0031625,GO:0002237,GO:0005886,GO:0009581,GO:0005524,GO:0004674	Yes	negative regulation of defense response; detection of biotic stimulus; jasmonic acid mediated signaling pathway; salicylic acid biosynthetic process; regulation of protein dephosphorylation; systemic acquired resistance, salicylic acid mediated signaling pathway; regulation of plant-type hypersensitive response; regulation of hydrogen peroxide metabolic process; response to chitin; regulation of …	extracellular region; plasma membrane;	ubiquitin protein ligase binding; ATP binding; protein serine/threonine kinase activity;	#N/A	220.5
TCONS_00029253	scaffold06646:2-1952	XLOC_017262	2	868.918	12809.3	1951	#N/A	No	#N/A	#N/A	#N/A	#N/A	284
TCONS_00029254	scaffold06646:2-1952	XLOC_017262	2	211.78	3121.99	1951	#N/A	No	#N/A	#N/A	#N/A	#N/A	284
TCONS_00029306	scaffold06651:276106-276678	XLOC_017294	1	33.8004	498.276	573	GO:0045158,GO:0017004,GO:0009767,GO:0005739,GO:0016021,GO:0006354,GO:0009512,GO:0016023,GO:0009535,GO:0010207,GO:0042170	Yes	cytochrome complex assembly; photosynthetic electron transport chain; DNA-dependent transcription, elongation; photosystem II assembly;	mitochondrion; integral to membrane; cytochrome b6f complex; cytoplasmic membrane-bounded vesicle; chloroplast thylakoid membrane; plastid membrane;	electron transporter, transferring electrons within cytochrome b6/f complex of photosystem II activity;	#N/A	314
TCONS_00029351	scaffold06656:269948-270775	XLOC_017323	2	1986.87	29289.9	828	#N/A	No	#N/A	#N/A	#N/A	#N/A	401
TCONS_00029352	scaffold06656:272637-273553	XLOC_017324	2	15.407	227.125	917	#N/A	No	#N/A	#N/A	#N/A	#N/A	287.5
TCONS_00029356	scaffold06656:310631-312766	XLOC_017327	4	3.46085	51.0188	2136	#N/A	No	#N/A	#N/A	#N/A	#N/A	230
TCONS_00029419	scaffold06656:1087711-1090154	XLOC_017358	5	102.654	1513.3	2444	GO:0019684,GO:0009941,GO:0009631,GO:0010319,GO:0009697,GO:0045036,GO:0016553,GO:0009220,GO:0006397,GO:0042742,GO:0016226,GO:0043489,GO:0009965,GO:0009570,GO:0009814,GO:0010228,GO:0030154,GO:0009737,GO:0045893,GO:0009073,GO:0009909,GO:0009535,GO:0034968,GO:0008266,GO:0005507,GO:0005634,GO:0005524,GO:0006626,GO:0030529,GO:0005739	Yes	photosynthesis, light reaction; cold acclimation; salicylic acid biosynthetic process; protein targeting to chloroplast; base conversion or substitution editing; pyrimidine ribonucleotide biosynthetic process; mRNA processing; defense response to bacterium; iron-sulfur cluster assembly; RNA stabilization; leaf morphogenesis; defense response, incompatible interaction; vegetative to reproductive p…	chloroplast envelope; stromule; chloroplast stroma; chloroplast thylakoid membrane; nucleus; ribonucleoprotein complex; mitochondrion;	poly(U) RNA binding; copper ion binding; ATP binding;	0	228.5
TCONS_00029543	scaffold06656:1021335-1023449	XLOC_017432	2	58.1356	857.018	2115	#N/A	No	#N/A	#N/A	#N/A	#N/A	221.5
TCONS_00029569	scaffold06656:73491-73710	XLOC_017448	1	9.54911	140.77	220	#N/A	No	#N/A	#N/A	#N/A	#N/A	285
TCONS_00029570	scaffold06656:468305-468368	XLOC_017449	1	873.618	12878.6	64	#N/A	No	#N/A	#N/A	#N/A	#N/A	#N/A
TCONS_00029571	scaffold06656:669329-669459	XLOC_017450	1	300.666	4432.32	131	#N/A	No	#N/A	#N/A	#N/A	#N/A	243
TCONS_00029572	scaffold06658:3048-3153	XLOC_017451	1	1702.96	25104.5	106	#N/A	No	#N/A	#N/A	#N/A	#N/A	239
TCONS_00029637	scaffold06659:225857-226211	XLOC_017486	1	3.56153	52.503	355	#N/A	No	#N/A	#N/A	#N/A	#N/A	245
TCONS_00029640	scaffold06667:1308-1926	XLOC_017489	2	13.0684	192.651	619	#N/A	No	#N/A	#N/A	#N/A	#N/A	354.5
TCONS_00029661	scaffold06670:17-809	XLOC_017497	1	71.9374	1060.48	793	#N/A	No	#N/A	#N/A	#N/A	#N/A	254
TCONS_00029663	scaffold06671:268-777	XLOC_017499	1	8.54111	125.91	510	#N/A	No	#N/A	#N/A	#N/A	#N/A	362
TCONS_00029678	scaffold06679:7333-7693	XLOC_017512	1	181.664	2678.03	361	#N/A	No	#N/A	#N/A	#N/A	#N/A	410
TCONS_00029768	scaffold06683:411491-424192	XLOC_017560	5	61.4922	906.5	12702	#N/A	No	#N/A	#N/A	#N/A	#N/A	257
TCONS_00029769	scaffold06683:421669-424126	XLOC_017560	5	4.0195	59.2543	2458	#N/A	No	#N/A	#N/A	#N/A	#N/A	395
TCONS_00029791	scaffold06683:150749-151263	XLOC_017575	1	2.45936	36.2551	515	#N/A	No	#N/A	#N/A	#N/A	#N/A	200.5
TCONS_00029793	scaffold06683:152940-153175	XLOC_017577	1	9.48654	139.848	236	#N/A	No	#N/A	#N/A	#N/A	#N/A	362
TCONS_00029796	scaffold06683:154916-155921	XLOC_017580	1	3.1624	46.6192	1006	#N/A	No	#N/A	#N/A	#N/A	#N/A	239
TCONS_00029797	scaffold06683:158987-159447	XLOC_017581	1	13.1983	194.565	461	#N/A	No	#N/A	#N/A	#N/A	#N/A	221
TCONS_00029798	scaffold06683:189300-189596	XLOC_017582	1	7.23629	106.675	297	#N/A	No	#N/A	#N/A	#N/A	#N/A	250.5
TCONS_00029799	scaffold06683:196842-197005	XLOC_017583	1	28.8687	425.573	164	#N/A	No	#N/A	#N/A	#N/A	#N/A	154
TCONS_00029863	scaffold06688:235326-237188	XLOC_017623	3	8.04134	118.543	1863	#N/A	No	#N/A	#N/A	#N/A	#N/A	226
TCONS_00029876	scaffold06688:34165-34811	XLOC_017632	1	47.5801	701.411	647	#N/A	No	#N/A	#N/A	#N/A	#N/A	245
TCONS_00029877	scaffold06688:124115-124687	XLOC_017633	1	6.62128	97.6089	573	#N/A	No	#N/A	#N/A	#N/A	#N/A	275
TCONS_00029878	scaffold06688:126481-126671	XLOC_017634	1	15.8991	234.379	191	#N/A	No	#N/A	#N/A	#N/A	#N/A	#N/A
TCONS_00029879	scaffold06688:351702-352097	XLOC_017635	1	5.82976	85.9406	396	#N/A	No	#N/A	#N/A	#N/A	#N/A	311
TCONS_00029894	scaffold06693:17830-31573	XLOC_017642	5	10.9754	161.796	13744	GO:0005515,GO:0006833,GO:0006623,GO:0009651,GO:0006904,GO:0048354,GO:0016787,GO:0009507,GO:0090404,GO:0048767,GO:0006972,GO:0005829,GO:0007030,GO:0000145,GO:0006096,GO:0048193,GO:0070062,GO:0046686,GO:1901703,GO:0009506,GO:0009266,GO:0009504,GO:0000919,GO:0005886,GO:0010102,GO:0042814,GO:0005634	Yes	water transport; protein targeting to vacuole; response to salt stress; vesicle docking involved in exocytosis; mucilage biosynthetic process involved in seed coat development; root hair elongation; hyperosmotic response; Golgi organization; glycolysis; Golgi vesicle transport; response to cadmium ion; protein localization involved in auxin polar transport; response to temperature stimulus; cell …	chloroplast; pollen tube tip; cytosol; exocyst; extracellular vesicular exosome; plasmodesma; cell plate; plasma membrane; nucleus;	protein binding; hydrolase activity;	#N/A	227
TCONS_00029984	scaffold06697:316939-317401	XLOC_017685	2	4.92197	72.5583	463	#N/A	No	#N/A	#N/A	#N/A	#N/A	223
TCONS_00029995	scaffold06697:328388-328960	XLOC_017693	1	2.42905	35.8084	573	GO:0044260,GO:0051716,GO:0009639,GO:0048518,GO:0016491,GO:0044464,GO:0044238,GO:0050794,GO:0006725,GO:1901360,GO:0006950	Yes	cellular macromolecule metabolic process; cellular response to stimulus; response to red or far red light; positive regulation of biological process; primary metabolic process; regulation of cellular process; cellular aromatic compound metabolic process; organic cyclic compound metabolic process; response to stress;	cell part;	oxidoreductase activity;	red/far-red	264
TCONS_00029996	scaffold06697:341335-341461	XLOC_017694	1	244.275	3601.02	127	#N/A	No	#N/A	#N/A	#N/A	#N/A	269
TCONS_00030072	scaffold06700:10921-11120	XLOC_017734	1	157.264	2318.35	200	#N/A	No	#N/A	#N/A	#N/A	#N/A	252
TCONS_00030117	scaffold06701:375342-375873	XLOC_017762	2	3.431	50.5788	532	#N/A	No	#N/A	#N/A	#N/A	#N/A	236
TCONS_00030210	scaffold06701:14508-14717	XLOC_017823	1	6.2727	92.4702	210	#N/A	No	#N/A	#N/A	#N/A	#N/A	260
TCONS_00030211	scaffold06701:92754-93555	XLOC_017824	1	6.18856	91.2298	802	#N/A	No	#N/A	#N/A	#N/A	#N/A	256.5
TCONS_00030212	scaffold06701:94589-95511	XLOC_017825	1	10.2313	150.826	923	#N/A	No	#N/A	#N/A	#N/A	#N/A	611
TCONS_00030213	scaffold06701:103534-104160	XLOC_017826	1	17.9	263.876	627	#N/A	No	#N/A	#N/A	#N/A	#N/A	248
TCONS_00030287	scaffold06705:381964-383273	XLOC_017871	2	26.1979	386.201	1310	GO:0016021,GO:0005789,GO:0009507	Yes	0	integral to membrane; endoplasmic reticulum membrane; chloroplast;	0	#N/A	215
TCONS_00030305	scaffold06705:24614-25105	XLOC_017884	1	3.84557	56.6903	492	#N/A	No	#N/A	#N/A	#N/A	#N/A	308
TCONS_00030306	scaffold06705:148497-148766	XLOC_017885	1	14.7541	217.501	270	#N/A	No	#N/A	#N/A	#N/A	#N/A	363
TCONS_00030364	scaffold06708:283862-285606	XLOC_017919	2	24.0031	353.847	1745	#N/A	No	#N/A	#N/A	#N/A	#N/A	335
TCONS_00030387	scaffold06708:368404-368682	XLOC_017930	1	97.584	1438.55	279	GO:0005654,GO:0005689,GO:0007417,GO:0040027,GO:0048542,GO:0040010,GO:0006898,GO:0007052,GO:0008334,GO:0071011,GO:0007517,GO:0071208,GO:0006915,GO:0031124,GO:0005829,GO:0071013,GO:0009792,GO:0007067,GO:0007422,GO:0034660,GO:0006369,GO:0043186,GO:0005683,GO:0019012,GO:0019899,GO:0045451,GO:0032940,GO:0000387,GO:0030182	Yes	central nervous system development; negative regulation of vulval development; lymph gland development; positive regulation of growth rate; receptor-mediated endocytosis; mitotic spindle organization; histone mRNA metabolic process; muscle organ development; apoptotic process; mRNA 3'-end processing; embryo development ending in birth or egg hatching; mitosis; peripheral nervous system developmen…	nucleoplasm; U12-type spliceosomal complex; precatalytic spliceosome; cytosol; catalytic step 2 spliceosome; P granule; U7 snRNP; virion;	histone pre-mRNA DCP binding; enzyme binding;	#N/A	354
TCONS_00030388	scaffold06708:373115-373333	XLOC_017931	1	338.025	4983.06	219	GO:0005654,GO:0005689,GO:0007417,GO:0040027,GO:0048542,GO:0040010,GO:0006898,GO:0007052,GO:0008334,GO:0071011,GO:0007517,GO:0071208,GO:0006915,GO:0031124,GO:0005829,GO:0071013,GO:0009792,GO:0007067,GO:0007422,GO:0034660,GO:0006369,GO:0043186,GO:0005683,GO:0019012,GO:0019899,GO:0045451,GO:0032940,GO:0000387,GO:0030182	Yes	central nervous system development; negative regulation of vulval development; lymph gland development; positive regulation of growth rate; receptor-mediated endocytosis; mitotic spindle organization; histone mRNA metabolic process; muscle organ development; apoptotic process; mRNA 3'-end processing; embryo development ending in birth or egg hatching; mitosis; peripheral nervous system developmen…	nucleoplasm; U12-type spliceosomal complex; precatalytic spliceosome; cytosol; catalytic step 2 spliceosome; P granule; U7 snRNP; virion;	histone pre-mRNA DCP binding; enzyme binding;	#N/A	315
TCONS_00030522	scaffold06711:245954-246598	XLOC_017996	2	10.2784	151.521	645	#N/A	No	#N/A	#N/A	#N/A	#N/A	236
TCONS_00030589	scaffold06711:202236-202700	XLOC_018029	1	2.96608	43.7251	465	GO:0003723,GO:0005739,GO:0004016,GO:0000966,GO:0006397,GO:0009507,GO:0009793	Yes	RNA 5'-end processing; mRNA processing; embryo development ending in seed dormancy;	mitochondrion; chloroplast;	RNA binding; adenylate cyclase activity;	#N/A	546
TCONS_00030663	scaffold06715:151185-151467	XLOC_018072	1	3.74976	55.2779	283	#N/A	No	#N/A	#N/A	#N/A	#N/A	236
TCONS_00030664	scaffold06715:152433-152636	XLOC_018073	1	10.8649	160.166	204	#N/A	No	#N/A	#N/A	#N/A	#N/A	180
TCONS_00030665	scaffold06715:268501-268809	XLOC_018074	1	5.74098	84.6318	309	#N/A	No	#N/A	#N/A	#N/A	#N/A	435
TCONS_00030666	scaffold06715:315281-315708	XLOC_018075	1	3.19867	47.1538	428	#N/A	No	#N/A	#N/A	#N/A	#N/A	275
TCONS_00030684	scaffold06730:71780-71930	XLOC_018090	1	96.6362	1424.58	151	#N/A	No	#N/A	#N/A	#N/A	#N/A	#N/A
TCONS_00030723	scaffold06748:436897-443648	XLOC_018118	4	3.51713	51.8484	6752	GO:0016787	Yes	0	0	hydrolase activity;	#N/A	221
TCONS_00030781	scaffold06752:131207-131801	XLOC_018150	2	3.14402	46.3482	595	#N/A	No	#N/A	#N/A	#N/A	#N/A	392
TCONS_00030783	scaffold06752:133484-135970	XLOC_018151	3	2.18159	32.1603	2487	GO:0080019,GO:0009611,GO:0005515,GO:0003006,GO:0009585,GO:0010345,GO:0009651,GO:0009791,GO:0010018,GO:0009507,GO:0006996,GO:0048856,GO:0050062,GO:0003700,GO:1901575,GO:0045893,GO:0042753,GO:0070646,GO:0005886,GO:0005634,GO:0044248,GO:0007049,GO:0008270	Yes	response to wounding; developmental process involved in reproduction; red, far-red light phototransduction; suberin biosynthetic process; response to salt stress; post-embryonic development; far-red light signaling pathway; organelle organization; anatomical structure development; organic substance catabolic process; positive regulation of transcription, DNA-dependent; positive regulation of circ…	chloroplast; plasma membrane; nucleus;	fatty-acyl-CoA reductase (alcohol-forming) activity; protein binding; long-chain-fatty-acyl-CoA reductase activity; sequence-specific DNA binding transcription factor activity; zinc ion binding;	red/far-red	1834
TCONS_00030784	scaffold06752:136741-137625	XLOC_018152	4	2.74737	40.5009	885	#N/A	No	#N/A	#N/A	#N/A	#N/A	251
TCONS_00030789	scaffold06752:122300-122441	XLOC_018154	1	461.848	6808.43	142	#N/A	No	#N/A	#N/A	#N/A	#N/A	145
TCONS_00030807	scaffold06754:63423-63846	XLOC_018169	2	4.07032	60.0035	424	#N/A	No	#N/A	#N/A	#N/A	#N/A	237.5
TCONS_00030811	scaffold06754:78288-78877	XLOC_018173	1	17.6439	260.102	590	GO:0050789,GO:0009506,GO:0007154,GO:0051716,GO:0006950,GO:0005886,GO:0006468,GO:0004672,GO:0005524	Yes	regulation of biological process; cell communication; cellular response to stimulus; response to stress; protein phosphorylation;	plasmodesma; plasma membrane;	protein kinase activity; ATP binding;	#N/A	488.5
TCONS_00030812	scaffold06754:121591-122724	XLOC_018174	1	6.07922	89.618	1134	GO:0010103,GO:0071704,GO:0016301,GO:0044237,GO:0009617,GO:0007165,GO:0044238,GO:0009553,GO:0009506,GO:1901700,GO:0005886,GO:0009725,GO:0006952,GO:0048481,GO:0005515	Yes	stomatal complex morphogenesis; organic substance metabolic process; cellular metabolic process; response to bacterium; signal transduction; primary metabolic process; embryo sac development; response to oxygen-containing compound; response to hormone stimulus; defense response; ovule development;	plasmodesma; plasma membrane;	kinase activity; protein binding;	#N/A	792
TCONS_00030813	scaffold06754:141996-142269	XLOC_018175	1	24.1056	355.357	274	#N/A	No	#N/A	#N/A	#N/A	#N/A	350
TCONS_00030919	scaffold06788:52365-52445	XLOC_018244	1	17231	254015	81	#N/A	No	#N/A	#N/A	#N/A	#N/A	216
TCONS_00030940	scaffold06792:108390-109781	XLOC_018257	2	28.4734	419.747	1392	#N/A	No	#N/A	#N/A	#N/A	#N/A	374
TCONS_00030960	scaffold06795:62178-63029	XLOC_018267	1	6.21257	91.5838	852	#N/A	No	#N/A	#N/A	#N/A	#N/A	392
TCONS_00030961	scaffold06795:62213-63776	XLOC_018267	2	19.3178	284.777	1564	#N/A	No	#N/A	#N/A	#N/A	#N/A	398
TCONS_00030964	scaffold06795:8192-8673	XLOC_018270	2	21.8554	322.186	482	#N/A	No	#N/A	#N/A	#N/A	#N/A	265.5
TCONS_00030970	scaffold06795:41955-43053	XLOC_018273	3	18.7203	275.969	1099	GO:0006346,GO:0007267,GO:0007155,GO:0045010,GO:0080001,GO:0009855,GO:0005737,GO:0046982,GO:0010051,GO:0048507,GO:0010090,GO:0006306,GO:0048765,GO:0009887,GO:0035196,GO:0010267,GO:0009909,GO:0048439,GO:0005634,GO:0048481,GO:0009616,GO:0071555	Yes	methylation-dependent chromatin silencing; cell-cell signaling; cell adhesion; actin nucleation; mucilage extrusion from seed coat; determination of bilateral symmetry; xylem and phloem pattern formation; meristem development; trichome morphogenesis; DNA methylation; root hair cell differentiation; organ morphogenesis; production of miRNAs involved in gene silencing by miRNA; production of ta-siR…	cytoplasm; nucleus;	protein heterodimerization activity;	#N/A	236
TCONS_00030971	scaffold06795:63938-68439	XLOC_018274	4	9.85484	145.277	4502	#N/A	No	#N/A	#N/A	#N/A	#N/A	235.5
TCONS_00030973	scaffold06795:63938-68439	XLOC_018274	4	72.2152	1064.57	4502	#N/A	No	#N/A	#N/A	#N/A	#N/A	235.5
TCONS_00030974	scaffold06795:64703-68422	XLOC_018274	3	17.0088	250.739	3720	#N/A	No	#N/A	#N/A	#N/A	#N/A	617
TCONS_00031018	scaffold06801:54065-54320	XLOC_018296	1	19.5058	287.549	256	#N/A	No	#N/A	#N/A	#N/A	#N/A	255
TCONS_00031019	scaffold06801:84789-85045	XLOC_018297	1	5899.45	86967.9	257	#N/A	No	#N/A	#N/A	#N/A	#N/A	227
TCONS_00031067	scaffold06814:691543-691648	XLOC_018327	1	1198.66	17670.2	106	#N/A	No	#N/A	#N/A	#N/A	#N/A	#N/A
TCONS_00031187	scaffold06814:927295-927659	XLOC_018404	1	6.34787	93.5784	365	#N/A	No	#N/A	#N/A	#N/A	#N/A	368
TCONS_00031188	scaffold06814:987934-988121	XLOC_018405	1	17.4467	257.194	188	#N/A	No	#N/A	#N/A	#N/A	#N/A	237.5
TCONS_00031226	scaffold06816:98697-99079	XLOC_018425	1	2.87856	42.4349	383	#N/A	No	#N/A	#N/A	#N/A	#N/A	326
TCONS_00031229	scaffold06818:1466-1641	XLOC_018428	1	44.5706	657.047	176	#N/A	No	#N/A	#N/A	#N/A	#N/A	300
TCONS_00031235	scaffold06825:131699-133844	XLOC_018432	3	216.168	3186.68	2146	#N/A	No	#N/A	#N/A	#N/A	#N/A	240
TCONS_00031242	scaffold06825:271495-282699	XLOC_018439	2	8.30066	122.366	11205	GO:0005507,GO:0006996,GO:0005774,GO:0009570,GO:1901700,GO:0014070,GO:0005759,GO:0022626,GO:0009941,GO:0002684,GO:0016023,GO:0001819,GO:0042981,GO:0005886,GO:0044425,GO:0009408,GO:0005515,GO:0005524,GO:0048522,GO:0046686,GO:0046649,GO:0006457,GO:0048584,GO:0009719	Yes	organelle organization; response to oxygen-containing compound; response to organic cyclic compound; positive regulation of immune system process; positive regulation of cytokine production; regulation of apoptotic process; response to heat; positive regulation of cellular process; response to cadmium ion; lymphocyte activation; protein folding; positive regulation of response to stimulus; respon…	vacuolar membrane; chloroplast stroma; mitochondrial matrix; cytosolic ribosome; chloroplast envelope; cytoplasmic membrane-bounded vesicle; plasma membrane; membrane part;	copper ion binding; protein binding; ATP binding;	#N/A	863
TCONS_00031321	scaffold06825:363029-368231	XLOC_018484	3	46.0582	678.976	5203	GO:0016787	Yes	0	0	hydrolase activity;	#N/A	263
TCONS_00031322	scaffold06825:363029-368325	XLOC_018484	3	198.43	2925.19	5297	GO:0016787	Yes	0	0	hydrolase activity;	#N/A	263
TCONS_00031349	scaffold06825:59214-59651	XLOC_018499	1	3.80156	56.0415	438	#N/A	No	#N/A	#N/A	#N/A	#N/A	221
TCONS_00031351	scaffold06825:153589-153789	XLOC_018501	1	12.7815	188.421	201	#N/A	No	#N/A	#N/A	#N/A	#N/A	320
TCONS_00031352	scaffold06825:224193-224877	XLOC_018502	1	43.9353	647.681	685	#N/A	No	#N/A	#N/A	#N/A	#N/A	584
TCONS_00031354	scaffold06829:34-183	XLOC_018504	1	30695.7	452507	150	#N/A	No	#N/A	#N/A	#N/A	#N/A	241
TCONS_00031361	scaffold06834:20519-20848	XLOC_018509	2	10.8825	160.427	330	GO:0005576,GO:0016020,GO:0045893	Yes	positive regulation of transcription, DNA-dependent;	extracellular region; membrane;	0	#N/A	240.5
TCONS_00031368	scaffold06836:208165-208235	XLOC_018515	1	2273.54	33515.8	71	#N/A	No	#N/A	#N/A	#N/A	#N/A	212
TCONS_00031372	scaffold06840:43121-43616	XLOC_018517	1	33.7506	497.542	496	GO:0003899,GO:0003677,GO:0000166,GO:0006351,GO:0009507	Yes	transcription, DNA-dependent;	chloroplast;	DNA-directed RNA polymerase activity; DNA binding; nucleotide binding;	#N/A	251
TCONS_00031379	scaffold06849:288-804	XLOC_018522	1	5.32956	78.5668	517	#N/A	No	#N/A	#N/A	#N/A	#N/A	239
TCONS_00031390	scaffold06850:69171-69896	XLOC_018527	3	2.85596	42.1017	726	#N/A	No	#N/A	#N/A	#N/A	#N/A	314
TCONS_00031392	scaffold06850:71406-72707	XLOC_018528	2	4.88857	72.0658	1302	#N/A	No	#N/A	#N/A	#N/A	#N/A	287
TCONS_00031394	scaffold06850:67020-67401	XLOC_018530	1	3.5745	52.6942	382	#N/A	No	#N/A	#N/A	#N/A	#N/A	268
TCONS_00031448	scaffold06853:385-457	XLOC_018564	1	11687.7	172297	73	#N/A	No	#N/A	#N/A	#N/A	#N/A	#N/A
TCONS_00031449	scaffold06853:23651-24024	XLOC_018565	1	13.9458	205.585	374	#N/A	No	#N/A	#N/A	#N/A	#N/A	252
TCONS_00031450	scaffold06853:100613-100929	XLOC_018566	1	8.06043	118.824	317	#N/A	No	#N/A	#N/A	#N/A	#N/A	236
TCONS_00031479	scaffold06859:19823-20041	XLOC_018585	1	5.0749	74.8127	219	#N/A	No	#N/A	#N/A	#N/A	#N/A	#N/A
TCONS_00031482	scaffold06860:51648-52017	XLOC_018587	2	8.53584	125.833	370	#N/A	No	#N/A	#N/A	#N/A	#N/A	278
TCONS_00031483	scaffold06860:7140-7992	XLOC_018588	1	2.7671	40.7918	853	#N/A	No	#N/A	#N/A	#N/A	#N/A	508
TCONS_00031485	scaffold06863:1080-1267	XLOC_018590	1	88.1598	1299.63	188	#N/A	No	#N/A	#N/A	#N/A	#N/A	238.5
TCONS_00031578	scaffold06871:774017-774907	XLOC_018646	2	139.757	2060.26	891	#N/A	No	#N/A	#N/A	#N/A	#N/A	381.5
TCONS_00031684	scaffold06871:771566-775053	XLOC_018708	3	351.017	5174.59	3488	#N/A	No	#N/A	#N/A	#N/A	#N/A	233
TCONS_00031685	scaffold06871:774051-775053	XLOC_018708	2	12.1331	178.862	1003	#N/A	No	#N/A	#N/A	#N/A	#N/A	381.5
TCONS_00031709	scaffold06871:1056218-1058026	XLOC_018723	3	4.58949	67.6568	1809	#N/A	No	#N/A	#N/A	#N/A	#N/A	224
TCONS_00031710	scaffold06871:140617-141546	XLOC_018724	1	9.31761	137.357	930	#N/A	No	#N/A	#N/A	#N/A	#N/A	251
TCONS_00031711	scaffold06871:143154-144014	XLOC_018725	1	4.27127	62.9658	861	#N/A	No	#N/A	#N/A	#N/A	#N/A	302
TCONS_00031712	scaffold06871:493626-493930	XLOC_018726	1	2.45626	36.2094	305	#N/A	No	#N/A	#N/A	#N/A	#N/A	294.5
TCONS_00031713	scaffold06871:603723-603974	XLOC_018727	1	24.962	367.982	252	#N/A	No	#N/A	#N/A	#N/A	#N/A	239
TCONS_00031714	scaffold06871:660857-661090	XLOC_018728	1	6.9864	102.991	234	#N/A	No	#N/A	#N/A	#N/A	#N/A	217
TCONS_00031744	scaffold06881:9541-15421	XLOC_018741	2	27.4906	405.259	5881	#N/A	No	#N/A	#N/A	#N/A	#N/A	2091.5
TCONS_00031766	scaffold06881:7342-7667	XLOC_018752	1	41.7657	615.698	326	#N/A	No	#N/A	#N/A	#N/A	#N/A	148
TCONS_00031767	scaffold06882:431-673	XLOC_018753	1	10.6369	156.807	243	#N/A	No	#N/A	#N/A	#N/A	#N/A	210.5
TCONS_00031774	scaffold06887:8788-8880	XLOC_018757	1	352.204	5192.09	93	#N/A	No	#N/A	#N/A	#N/A	#N/A	209
TCONS_00031775	scaffold06887:8968-9075	XLOC_018758	1	159.899	2357.18	108	GO:0047461,GO:0052577,GO:0034004,GO:0016114,GO:0045339,GO:0000287,GO:1901937,GO:0050551,GO:0009507,GO:0050552	Yes	terpenoid biosynthetic process; farnesyl diphosphate catabolic process; beta-caryophyllene biosynthetic process;	chloroplast;	(+)-delta-cadinene synthase activity; germacrene-D synthase activity; germacradienol synthase activity; magnesium ion binding; myrcene synthase activity; (4S)-limonene synthase activity;	#N/A	272
TCONS_00031776	scaffold06887:28717-28803	XLOC_018759	1	1920.18	28306.7	87	#N/A	No	#N/A	#N/A	#N/A	#N/A	#N/A
TCONS_00031777	scaffold06888:997-1272	XLOC_018760	1	11.1224	163.963	276	#N/A	No	#N/A	#N/A	#N/A	#N/A	262.5
TCONS_00031823	scaffold06890:221343-221543	XLOC_018787	1	21.6677	319.418	201	#N/A	No	#N/A	#N/A	#N/A	#N/A	300
TCONS_00031824	scaffold06890:221662-221921	XLOC_018788	1	15.3392	226.126	260	#N/A	No	#N/A	#N/A	#N/A	#N/A	130
TCONS_00031825	scaffold06890:223429-223941	XLOC_018789	1	3.84733	56.7162	513	GO:0044763,GO:0071840,GO:0005768,GO:0005802,GO:0005794	Yes	single-organism cellular process; cellular component organization or biogenesis;	endosome; trans-Golgi network; Golgi apparatus;	0	#N/A	236
TCONS_00031826	scaffold06890:251912-252068	XLOC_018790	1	24.418	359.963	157	GO:0006354,GO:0003899,GO:0005488,GO:0009295,GO:0009570,GO:0009534,GO:0015979,GO:0006091	Yes	DNA-dependent transcription, elongation; photosynthesis; generation of precursor metabolites and energy;	nucleoid; chloroplast stroma; chloroplast thylakoid;	DNA-directed RNA polymerase activity; binding;	#N/A	263
TCONS_00031860	scaffold06906:246704-246788	XLOC_018813	1	89.806	1323.89	85	#N/A	No	#N/A	#N/A	#N/A	#N/A	#N/A
TCONS_00031894	scaffold06908:245074-245874	XLOC_018824	3	26.696	393.545	801	GO:0016558,GO:0010351,GO:0006891,GO:0006869,GO:0006888,GO:0016020,GO:0005634,GO:0005783,GO:0005739	Yes	protein import into peroxisome matrix; lithium ion transport; intra-Golgi vesicle-mediated transport; lipid transport; ER to Golgi vesicle-mediated transport;	membrane; nucleus; endoplasmic reticulum; mitochondrion;	0	#N/A	359
TCONS_00031979	scaffold06914:667388-669426	XLOC_018880	1	4.19919	61.9032	2039	#N/A	No	#N/A	#N/A	#N/A	#N/A	271
TCONS_00031980	scaffold06914:667391-669426	XLOC_018880	2	3.19435	47.0901	2036	#N/A	No	#N/A	#N/A	#N/A	#N/A	271
TCONS_00032196	scaffold06914:493254-493338	XLOC_019018	1	376.33	5547.74	85	#N/A	No	#N/A	#N/A	#N/A	#N/A	#N/A
TCONS_00032198	scaffold06914:1182710-1182941	XLOC_019020	1	19.458	286.845	232	#N/A	No	#N/A	#N/A	#N/A	#N/A	291
TCONS_00032337	scaffold06916:1064975-1065518	XLOC_019091	2	6.19241	91.2867	544	#N/A	No	#N/A	#N/A	#N/A	#N/A	203
TCONS_00032523	scaffold06916:533085-533861	XLOC_019184	2	4.14754	61.1417	777	GO:0001510,GO:0015450,GO:0005743,GO:0046872,GO:0006626,GO:0005758,GO:0009853,GO:0009793	Yes	RNA methylation; protein targeting to mitochondrion; photorespiration; embryo development ending in seed dormancy;	mitochondrial inner membrane; mitochondrial intermembrane space;	P-P-bond-hydrolysis-driven protein transmembrane transporter activity; metal ion binding;	#N/A	284
TCONS_00032524	scaffold06916:533085-534932	XLOC_019184	2	5.11715	75.4355	1848	GO:0001510,GO:0015450,GO:0005743,GO:0046872,GO:0006626,GO:0005758,GO:0009853,GO:0009793	Yes	RNA methylation; protein targeting to mitochondrion; photorespiration; embryo development ending in seed dormancy;	mitochondrial inner membrane; mitochondrial intermembrane space;	P-P-bond-hydrolysis-driven protein transmembrane transporter activity; metal ion binding;	#N/A	284
TCONS_00032546	scaffold06916:973497-973935	XLOC_019198	3	3.392	50.0038	439	#N/A	No	#N/A	#N/A	#N/A	#N/A	178
TCONS_00032648	scaffold06916:145536-146000	XLOC_019251	1	4.69445	69.2042	465	#N/A	No	#N/A	#N/A	#N/A	#N/A	327
TCONS_00032652	scaffold06916:860761-860936	XLOC_019255	1	589.726	8693.57	176	#N/A	No	#N/A	#N/A	#N/A	#N/A	266
TCONS_00032653	scaffold06916:930293-930441	XLOC_019256	1	48.297	711.98	149	#N/A	No	#N/A	#N/A	#N/A	#N/A	224
TCONS_00032654	scaffold06916:1321708-1321815	XLOC_019257	1	177.819	2621.35	108	#N/A	No	#N/A	#N/A	#N/A	#N/A	224
TCONS_00032655	scaffold06916:1718906-1719321	XLOC_019258	1	14.1386	208.427	416	#N/A	No	#N/A	#N/A	#N/A	#N/A	218
TCONS_00032685	scaffold06921:270-332	XLOC_019278	1	24696.1	364063	63	#N/A	No	#N/A	#N/A	#N/A	#N/A	215
TCONS_00032686	scaffold06924:418-776	XLOC_019279	2	46.7772	689.576	359	#N/A	No	#N/A	#N/A	#N/A	#N/A	410
TCONS_00032689	scaffold06929:784-4547	XLOC_019282	3	4.35053	64.1341	3764	GO:0009630,GO:0009787,GO:0009744,GO:0009739,GO:0010093,GO:0010075,GO:0009651,GO:0015706,GO:0048826,GO:0005737,GO:0008284,GO:0009637,GO:0015996,GO:0009845,GO:0010228,GO:0010167,GO:0003700,GO:0000041,GO:0000976,GO:0045893,GO:0042803,GO:0009735,GO:0005634,GO:0009733,GO:0048440,GO:0010162	Yes	gravitropism; regulation of abscisic acid mediated signaling pathway; response to sucrose stimulus; response to gibberellin stimulus; specification of floral organ identity; regulation of meristem growth; response to salt stress; nitrate transport; cotyledon morphogenesis; positive regulation of cell proliferation; response to blue light; chlorophyll catabolic process; seed germination; vegetativ…	cytoplasm; nucleus;	sequence-specific DNA binding transcription factor activity; transcription regulatory region sequence-specific DNA binding; protein homodimerization activity;	blue light	318.5
TCONS_00032690	scaffold06929:784-4547	XLOC_019282	3	3.35947	49.5243	3764	GO:0009630,GO:0009787,GO:0009744,GO:0009739,GO:0010093,GO:0010075,GO:0009651,GO:0015706,GO:0048826,GO:0005737,GO:0008284,GO:0009637,GO:0015996,GO:0009845,GO:0010228,GO:0010167,GO:0003700,GO:0000041,GO:0000976,GO:0045893,GO:0042803,GO:0009735,GO:0005634,GO:0009733,GO:0048440,GO:0010162	Yes	gravitropism; regulation of abscisic acid mediated signaling pathway; response to sucrose stimulus; response to gibberellin stimulus; specification of floral organ identity; regulation of meristem growth; response to salt stress; nitrate transport; cotyledon morphogenesis; positive regulation of cell proliferation; response to blue light; chlorophyll catabolic process; seed germination; vegetativ…	cytoplasm; nucleus;	sequence-specific DNA binding transcription factor activity; transcription regulatory region sequence-specific DNA binding; protein homodimerization activity;	blue light	318.5
TCONS_00032707	scaffold06943:233-1211	XLOC_019291	2	21.3217	314.318	979	#N/A	No	#N/A	#N/A	#N/A	#N/A	216
TCONS_00032708	scaffold06943:269-1196	XLOC_019292	1	12.1636	179.312	928	#N/A	No	#N/A	#N/A	#N/A	#N/A	265.5
TCONS_00032729	scaffold06948:306098-306780	XLOC_019309	2	23.4062	345.048	683	#N/A	No	#N/A	#N/A	#N/A	#N/A	221
TCONS_00032784	scaffold06948:255557-256007	XLOC_019350	2	11.0094	162.298	451	#N/A	No	#N/A	#N/A	#N/A	#N/A	239
TCONS_00032843	scaffold06948:666335-666433	XLOC_019381	1	455.962	6721.65	99	#N/A	No	#N/A	#N/A	#N/A	#N/A	#N/A
TCONS_00032857	scaffold06957:3166-3525	XLOC_019395	1	13.8787	204.596	360	#N/A	No	#N/A	#N/A	#N/A	#N/A	239
TCONS_00032867	scaffold06960:99115-99412	XLOC_019405	1	15.7542	232.243	298	#N/A	No	#N/A	#N/A	#N/A	#N/A	365
TCONS_00032868	scaffold06965:194-271	XLOC_019406	1	614.629	9060.67	78	#N/A	No	#N/A	#N/A	#N/A	#N/A	180
TCONS_00032955	scaffold06983:80534-80852	XLOC_019457	1	4.90414	72.2953	319	#N/A	No	#N/A	#N/A	#N/A	#N/A	227
TCONS_00032971	scaffold06996:13486-14057	XLOC_019469	2	5.49326	80.9799	572	#N/A	No	#N/A	#N/A	#N/A	#N/A	244
TCONS_00032974	scaffold07003:211199-216113	XLOC_019472	2	9.12763	134.557	4915	#N/A	No	#N/A	#N/A	#N/A	#N/A	252
TCONS_00032984	scaffold07004:36603-36890	XLOC_019480	1	51.422	758.047	288	#N/A	No	#N/A	#N/A	#N/A	#N/A	416
TCONS_00033026	scaffold07005:2863-3446	XLOC_019502	1	19.407	286.093	584	GO:0015450,GO:0005742,GO:0009536,GO:0006626,GO:0005774	Yes	protein targeting to mitochondrion;	mitochondrial outer membrane translocase complex; plastid; vacuolar membrane;	P-P-bond-hydrolysis-driven protein transmembrane transporter activity;	#N/A	287
TCONS_00033045	scaffold07007:94168-94476	XLOC_019514	1	16.4692	242.785	309	#N/A	No	#N/A	#N/A	#N/A	#N/A	219
TCONS_00033294	scaffold07012:1245099-1247064	XLOC_019661	3	22.1781	326.943	1966	#N/A	No	#N/A	#N/A	#N/A	#N/A	244
TCONS_00033335	scaffold07023:1317-1550	XLOC_019686	1	69.209	1020.26	234	#N/A	No	#N/A	#N/A	#N/A	#N/A	133
TCONS_00033422	scaffold07033:536-1070	XLOC_019737	1	3.84769	56.7214	535	#N/A	No	#N/A	#N/A	#N/A	#N/A	275
TCONS_00033436	scaffold07035:97025-100220	XLOC_019746	2	9.79132	144.341	3196	#N/A	No	#N/A	#N/A	#N/A	#N/A	320
TCONS_00033468	scaffold07035:416481-417502	XLOC_019768	3	6.27384	92.487	1022	#N/A	No	#N/A	#N/A	#N/A	#N/A	242
TCONS_00033586	scaffold07035:641984-645305	XLOC_019844	3	10.3143	152.05	3322	#N/A	No	#N/A	#N/A	#N/A	#N/A	516.5
TCONS_00033587	scaffold07035:644263-645291	XLOC_019844	2	18.6167	274.441	1029	#N/A	No	#N/A	#N/A	#N/A	#N/A	233
TCONS_00033625	scaffold07035:88587-88859	XLOC_019867	1	7.72953	113.946	273	#N/A	No	#N/A	#N/A	#N/A	#N/A	263
TCONS_00033626	scaffold07035:409205-409452	XLOC_019868	1	32.1021	473.239	248	#N/A	No	#N/A	#N/A	#N/A	#N/A	212
TCONS_00033627	scaffold07035:486005-486400	XLOC_019869	1	2.7572	40.6458	396	#N/A	No	#N/A	#N/A	#N/A	#N/A	215
TCONS_00033628	scaffold07035:523686-523925	XLOC_019870	1	6.37163	93.9286	240	#N/A	No	#N/A	#N/A	#N/A	#N/A	187.5
TCONS_00033629	scaffold07035:573612-573991	XLOC_019871	1	8.40803	123.949	380	#N/A	No	#N/A	#N/A	#N/A	#N/A	#N/A
TCONS_00033630	scaffold07035:939627-939961	XLOC_019872	1	3.37543	49.7596	335	#N/A	No	#N/A	#N/A	#N/A	#N/A	234
TCONS_00033672	scaffold07041:102206-103750	XLOC_019904	2	9.47183	139.631	1545	#N/A	No	#N/A	#N/A	#N/A	#N/A	335
TCONS_00033716	scaffold07059:240-364	XLOC_019930	1	143.335	2113	125	#N/A	No	#N/A	#N/A	#N/A	#N/A	221
TCONS_00033718	scaffold07063:44916-56979	XLOC_019932	2	25.6012	377.405	12064	GO:0001072,GO:0009631,GO:0005921,GO:0001701,GO:0005507,GO:0003690,GO:0003697,GO:0048443,GO:0003730,GO:0005829,GO:0048316,GO:0009566,GO:0009651,GO:0007283,GO:0032508,GO:0006364,GO:0031100,GO:0048642,GO:0009845,GO:0070935,GO:0071356,GO:0009165,GO:0043457,GO:0005844,GO:0009737,GO:0003714,GO:0005886,GO:0046622,GO:0008270,GO:0005794,GO:0005739,GO:0005515,GO:0071474,GO:0010228,GO:0000122,GO:0005524,GO:…	Yes	cold acclimation; in utero embryonic development; stamen development; seed development; fertilization; response to salt stress; spermatogenesis; DNA duplex unwinding; rRNA processing; organ regeneration; negative regulation of skeletal muscle tissue development; seed germination; 3'-UTR-mediated mRNA stabilization; cellular response to tumor necrosis factor; nucleotide biosynthetic process; regul…	gap junction; cytosol; polysome; plasma membrane; Golgi apparatus; mitochondrion; nucleolus;	RNA binding transcription antitermination factor activity; copper ion binding; double-stranded DNA binding; single-stranded DNA binding; mRNA 3'-UTR binding; transcription corepressor activity; zinc ion binding; protein binding; ATP binding;	#N/A	776
TCONS_00033719	scaffold07063:44916-49057	XLOC_019933	2	42.4939	626.433	4142	GO:0001072,GO:0009631,GO:0005921,GO:0001701,GO:0005507,GO:0003690,GO:0003697,GO:0048443,GO:0003730,GO:0005829,GO:0048316,GO:0009566,GO:0009651,GO:0007283,GO:0032508,GO:0006364,GO:0031100,GO:0048642,GO:0009845,GO:0070935,GO:0071356,GO:0009165,GO:0043457,GO:0005844,GO:0009737,GO:0003714,GO:0005886,GO:0046622,GO:0008270,GO:0005794,GO:0005739,GO:0005515,GO:0071474,GO:0010228,GO:0000122,GO:0005524,GO:…	Yes	cold acclimation; in utero embryonic development; stamen development; seed development; fertilization; response to salt stress; spermatogenesis; DNA duplex unwinding; rRNA processing; organ regeneration; negative regulation of skeletal muscle tissue development; seed germination; 3'-UTR-mediated mRNA stabilization; cellular response to tumor necrosis factor; nucleotide biosynthetic process; regul…	gap junction; cytosol; polysome; plasma membrane; Golgi apparatus; mitochondrion; nucleolus;	RNA binding transcription antitermination factor activity; copper ion binding; double-stranded DNA binding; single-stranded DNA binding; mRNA 3'-UTR binding; transcription corepressor activity; zinc ion binding; protein binding; ATP binding;	#N/A	776
TCONS_00033729	scaffold07069:176268-181263	XLOC_019942	2	4.61224	67.9922	4996	GO:0006278,GO:0003723,GO:0003964,GO:0006397	Yes	RNA-dependent DNA replication; mRNA processing;	0	RNA binding; RNA-directed DNA polymerase activity;	#N/A	2111.5
TCONS_00033774	scaffold07069:64818-65136	XLOC_019964	1	36.9731	545.046	319	#N/A	No	#N/A	#N/A	#N/A	#N/A	230
TCONS_00033790	scaffold07070:89962-90260	XLOC_019970	1	19.8477	292.589	299	#N/A	No	#N/A	#N/A	#N/A	#N/A	248
TCONS_00033799	scaffold07087:82184-82812	XLOC_019977	2	6.10862	90.0515	629	#N/A	No	#N/A	#N/A	#N/A	#N/A	255.5
TCONS_00033829	scaffold07087:330186-330898	XLOC_019996	2	7.95851	117.322	713	#N/A	No	#N/A	#N/A	#N/A	#N/A	219.5
TCONS_00033834	scaffold07087:80369-80721	XLOC_020001	1	3.14537	46.368	353	#N/A	No	#N/A	#N/A	#N/A	#N/A	256.5
TCONS_00033835	scaffold07087:130978-131776	XLOC_020002	1	2.813	41.4684	799	GO:0004016,GO:0003723,GO:0006397,GO:0000966,GO:0005739,GO:0005515	Yes	mRNA processing; RNA 5'-end processing;	mitochondrion;	adenylate cyclase activity; RNA binding; protein binding;	#N/A	832.5
TCONS_00033891	scaffold07088:325739-325812	XLOC_020039	1	1970	29041.1	74	#N/A	No	#N/A	#N/A	#N/A	#N/A	165
TCONS_00033920	scaffold07100:103089-104877	XLOC_020055	2	3.73827	55.1085	1789	#N/A	No	#N/A	#N/A	#N/A	#N/A	381.5
TCONS_00033934	scaffold07104:44235-44747	XLOC_020065	2	7.89771	116.426	513	GO:0005802,GO:0007275,GO:0006357,GO:0016021,GO:0005794,GO:0005730,GO:0005829,GO:0030244,GO:0048193,GO:0005768,GO:0005488	Yes	multicellular organismal development; regulation of transcription from RNA polymerase II promoter; cellulose biosynthetic process; Golgi vesicle transport;	trans-Golgi network; integral to membrane; Golgi apparatus; nucleolus; cytosol; endosome;	binding;	#N/A	219.5
TCONS_00033935	scaffold07104:46515-46717	XLOC_020066	1	13.0516	192.403	203	#N/A	No	#N/A	#N/A	#N/A	#N/A	263
TCONS_00033950	scaffold07106:186322-186928	XLOC_020077	1	3.49495	51.5215	607	#N/A	No	#N/A	#N/A	#N/A	#N/A	284
TCONS_00033973	scaffold07117:76929-79004	XLOC_020089	4	35.3572	521.225	2076	GO:0022900,GO:0009522,GO:0016168,GO:0016021,GO:0018298,GO:0009055,GO:0016491,GO:0051539,GO:0000287,GO:0009535,GO:0015979,GO:0015297,GO:0005886	Yes	electron transport chain; protein-chromophore linkage; photosynthesis;	photosystem I; integral to membrane; chloroplast thylakoid membrane; plasma membrane;	chlorophyll binding; electron carrier activity; oxidoreductase activity; 4 iron, 4 sulfur cluster binding; magnesium ion binding; antiporter activity;	#N/A	463.5
TCONS_00033974	scaffold07117:76929-79004	XLOC_020089	3	21.054	310.372	2076	GO:0022900,GO:0009522,GO:0016168,GO:0016021,GO:0018298,GO:0009055,GO:0016491,GO:0051539,GO:0000287,GO:0009535,GO:0015979,GO:0015297,GO:0005886	Yes	electron transport chain; protein-chromophore linkage; photosynthesis;	photosystem I; integral to membrane; chloroplast thylakoid membrane; plasma membrane;	chlorophyll binding; electron carrier activity; oxidoreductase activity; 4 iron, 4 sulfur cluster binding; magnesium ion binding; antiporter activity;	#N/A	463.5
TCONS_00033985	scaffold07126:17-473	XLOC_020099	2	4.31786	63.6526	457	GO:0009744,GO:0006355,GO:0043565,GO:0003700,GO:0048826,GO:0005634	Yes	response to sucrose stimulus; regulation of transcription, DNA-dependent; cotyledon morphogenesis;	nucleus;	sequence-specific DNA binding; sequence-specific DNA binding transcription factor activity;	#N/A	309
TCONS_00033986	scaffold07126:17-499	XLOC_020099	2	14.7928	218.07	483	GO:0009744,GO:0006355,GO:0043565,GO:0003700,GO:0048826,GO:0005634	Yes	response to sucrose stimulus; regulation of transcription, DNA-dependent; cotyledon morphogenesis;	nucleus;	sequence-specific DNA binding; sequence-specific DNA binding transcription factor activity;	#N/A	309
TCONS_00034059	scaffold07184:1908-3940	XLOC_020150	2	3.94093	58.0961	2033	#N/A	No	#N/A	#N/A	#N/A	#N/A	227
TCONS_00034060	scaffold07187:1322-1698	XLOC_020151	1	5.79461	85.4225	377	#N/A	No	#N/A	#N/A	#N/A	#N/A	287
TCONS_00034082	scaffold07215:54293-55751	XLOC_020169	3	5.68148	83.7547	1459	#N/A	No	#N/A	#N/A	#N/A	#N/A	213.5
TCONS_00034085	scaffold07215:56068-56251	XLOC_020172	1	20.6932	305.053	184	#N/A	No	#N/A	#N/A	#N/A	#N/A	275
TCONS_00034086	scaffold07217:226-498	XLOC_020173	2	49.1384	724.383	273	GO:0003983,GO:0047338,GO:0005829,GO:0046398,GO:0033356,GO:0017103,GO:0047350,GO:0009226,GO:0006011,GO:0009555,GO:0052573,GO:0010491,GO:0009507,GO:0046686,GO:0090406	Yes	UDP-glucuronate metabolic process; UDP-L-arabinose metabolic process; nucleotide-sugar biosynthetic process; UDP-glucose metabolic process; pollen development; UDP-D-galactose metabolic process; response to cadmium ion;	cytosol; chloroplast; pollen tube;	UTP:glucose-1-phosphate uridylyltransferase activity; UTP:xylose-1-phosphate uridylyltransferase activity; UTP:galactose-1-phosphate uridylyltransferase activity; glucuronate-1-phosphate uridylyltransferase activity; UTP:arabinose-1-phosphate uridylyltransferase activity;	#N/A	263
TCONS_00034087	scaffold07218:45938-51413	XLOC_020174	3	10.0596	148.296	5476	GO:0043069	Yes	negative regulation of programmed cell death;	0	0	#N/A	235
TCONS_00034088	scaffold07218:86160-88248	XLOC_020175	3	48.2141	710.758	2089	#N/A	No	#N/A	#N/A	#N/A	#N/A	349
TCONS_00034098	scaffold07225:1-162	XLOC_020183	1	3.74627	55.2263	162	GO:0005488	Yes	0	0	binding;	#N/A	218
TCONS_00034109	scaffold07229:145768-146367	XLOC_020190	1	49.7421	733.283	600	GO:0005829,GO:0004828,GO:0097056,GO:0005739,GO:0009651,GO:0006434,GO:0009165,GO:0005524,GO:0006499,GO:0006096,GO:0006094,GO:0046686	Yes	selenocysteinyl-tRNA(Sec) biosynthetic process; response to salt stress; seryl-tRNA aminoacylation; nucleotide biosynthetic process; N-terminal protein myristoylation; glycolysis; gluconeogenesis; response to cadmium ion;	cytosol; mitochondrion;	serine-tRNA ligase activity; ATP binding;	#N/A	254
TCONS_00034220	scaffold07238:173286-174040	XLOC_020254	2	6.72409	99.1245	755	#N/A	No	#N/A	#N/A	#N/A	#N/A	266
TCONS_00034272	scaffold07238:134377-134825	XLOC_020283	1	10.3414	152.45	449	#N/A	No	#N/A	#N/A	#N/A	#N/A	308
TCONS_00034273	scaffold07238:306958-307193	XLOC_020284	1	9.27415	136.717	236	GO:0044763,GO:0009793,GO:0005730,GO:0050896,GO:0048367,GO:0050794,GO:0008233,GO:0019538	Yes	single-organism cellular process; embryo development ending in seed dormancy; response to stimulus; shoot system development; regulation of cellular process; protein metabolic process;	nucleolus;	peptidase activity;	#N/A	220.5
TCONS_00034281	scaffold07258:4635-4888	XLOC_020292	1	19.3081	284.634	254	GO:0005829,GO:0005778,GO:0005774,GO:0005102,GO:0008670,GO:0019166,GO:0006635,GO:0006636	Yes	fatty acid beta-oxidation; unsaturated fatty acid biosynthetic process;	cytosol; peroxisomal membrane; vacuolar membrane;	receptor binding; 2,4-dienoyl-CoA reductase (NADPH) activity; trans-2-enoyl-CoA reductase (NADPH) activity;	#N/A	274
TCONS_00034282	scaffold07258:6572-6730	XLOC_020293	1	71.8141	1058.66	159	GO:0005777,GO:0005774,GO:0006635,GO:0005829	Yes	fatty acid beta-oxidation;	peroxisome; vacuolar membrane; cytosol;	0	#N/A	236
TCONS_00034288	scaffold07267:2207-2286	XLOC_020297	1	219.067	3229.42	80	#N/A	No	#N/A	#N/A	#N/A	#N/A	124
TCONS_00034289	scaffold07267:2497-2548	XLOC_020298	1	22231.2	327725	52	#N/A	No	#N/A	#N/A	#N/A	#N/A	#N/A
TCONS_00034290	scaffold07267:2709-2763	XLOC_020299	1	11018	162424	55	#N/A	No	#N/A	#N/A	#N/A	#N/A	#N/A
TCONS_00034306	scaffold07292:9035-10170	XLOC_020310	2	12.5965	185.694	1136	GO:0008270,GO:0005634	Yes	0	nucleus;	zinc ion binding;	#N/A	232.5
TCONS_00034309	scaffold07293:349-790	XLOC_020312	2	25.2023	371.524	442	#N/A	No	#N/A	#N/A	#N/A	#N/A	130
TCONS_00034337	scaffold07296:54979-55184	XLOC_020325	1	2.34628	34.5882	206	#N/A	No	#N/A	#N/A	#N/A	#N/A	242
TCONS_00034389	scaffold07301:30807-31536	XLOC_020354	2	3.81916	56.301	730	#N/A	No	#N/A	#N/A	#N/A	#N/A	221
TCONS_00034390	scaffold07301:30807-32412	XLOC_020354	2	12.2372	180.397	1606	#N/A	No	#N/A	#N/A	#N/A	#N/A	221
TCONS_00034391	scaffold07301:67363-68996	XLOC_020355	3	3.94113	58.099	1634	#N/A	No	#N/A	#N/A	#N/A	#N/A	342
TCONS_00034420	scaffold07301:325751-327062	XLOC_020374	2	115.725	1705.98	1312	GO:0006123,GO:0009060,GO:0005751,GO:0016021,GO:0004129	Yes	mitochondrial electron transport, cytochrome c to oxygen; aerobic respiration;	mitochondrial respiratory chain complex IV; integral to membrane;	cytochrome-c oxidase activity;	#N/A	256.5
TCONS_00034429	scaffold07301:384358-384725	XLOC_020382	2	40.3444	594.745	368	#N/A	No	#N/A	#N/A	#N/A	#N/A	274.5
TCONS_00034430	scaffold07301:69106-69492	XLOC_020383	1	4.46059	65.7567	387	#N/A	No	#N/A	#N/A	#N/A	#N/A	434
TCONS_00034431	scaffold07301:70185-70574	XLOC_020384	1	3.01294	44.4158	390	#N/A	No	#N/A	#N/A	#N/A	#N/A	317
TCONS_00034432	scaffold07301:356313-356707	XLOC_020385	1	2.73532	40.3233	395	#N/A	No	#N/A	#N/A	#N/A	#N/A	254
TCONS_00034561	scaffold07345:383-907	XLOC_020471	1	9.05647	133.508	525	#N/A	No	#N/A	#N/A	#N/A	#N/A	380
TCONS_00034562	scaffold07345:4329-4836	XLOC_020472	1	8.90281	131.243	508	#N/A	No	#N/A	#N/A	#N/A	#N/A	233
TCONS_00034615	scaffold07351:459728-470121	XLOC_020499	3	21.3573	314.843	10394	GO:0016787	Yes	0	0	hydrolase activity;	#N/A	308
TCONS_00034717	scaffold07351:73697-73859	XLOC_020556	1	34.2484	504.88	163	#N/A	No	#N/A	#N/A	#N/A	#N/A	290
TCONS_00034718	scaffold07351:355727-357530	XLOC_020557	1	2.66407	39.2729	1804	GO:0009653,GO:0048364,GO:0004383,GO:0048589,GO:0009620,GO:0009617,GO:0009791,GO:0005618,GO:0009751,GO:0007165,GO:0048869,GO:0016043,GO:0006182,GO:0048569,GO:0005886,GO:0006952,GO:0005524,GO:0006468,GO:0004674	Yes	anatomical structure morphogenesis; root development; developmental growth; response to fungus; response to bacterium; post-embryonic development; response to salicylic acid stimulus; signal transduction; cellular developmental process; cellular component organization; cGMP biosynthetic process; post-embryonic organ development; defense response; protein phosphorylation;	cell wall; plasma membrane;	guanylate cyclase activity; ATP binding; protein serine/threonine kinase activity;	#N/A	959
TCONS_00034745	scaffold07359:8900-9169	XLOC_020573	1	23.9521	353.094	270	#N/A	No	#N/A	#N/A	#N/A	#N/A	222.5
TCONS_00034749	scaffold07367:2096-2568	XLOC_020576	2	84.4474	1244.9	473	#N/A	No	#N/A	#N/A	#N/A	#N/A	282
TCONS_00034750	scaffold07370:43-192	XLOC_020577	1	15.3877	226.841	150	GO:0030326,GO:0001701,GO:0031870,GO:0007507,GO:0007423,GO:0046872,GO:0000978,GO:0051864,GO:0000185,GO:0031935,GO:0008349,GO:0021537,GO:0005911,GO:0045184,GO:0005667,GO:0055114,GO:0016702,GO:0060070,GO:0005524,GO:0007257,GO:0005932,GO:0018105,GO:0007389,GO:0086003,GO:0035085,GO:0005813,GO:0005730,GO:0045744,GO:0070544,GO:0005576	Yes	embryonic limb morphogenesis; in utero embryonic development; heart development; sensory organ development; activation of MAPKKK activity; regulation of chromatin silencing; telencephalon development; establishment of protein localization; oxidation-reduction process; canonical Wnt receptor signaling pathway; activation of JUN kinase activity; peptidyl-serine phosphorylation; pattern specificatio…	cell-cell junction; transcription factor complex; microtubule basal body; cilium axoneme; centrosome; nucleolus; extracellular region;	thromboxane A2 receptor binding; metal ion binding; RNA polymerase II core promoter proximal region sequence-specific DNA binding; histone demethylase activity (H3-K36 specific); MAP kinase kinase kinase kinase activity; oxidoreductase activity, acting on single donors with incorporation of molecular oxygen, incorporation of two atoms of oxygen; ATP binding;	#N/A	241
TCONS_00034782	scaffold07391:96029-96088	XLOC_020596	1	10137.6	149446	60	#N/A	No	#N/A	#N/A	#N/A	#N/A	#N/A
TCONS_00034783	scaffold07394:6-563	XLOC_020597	1	25.457	375.28	558	#N/A	No	#N/A	#N/A	#N/A	#N/A	284
TCONS_00034784	scaffold07394:2234-2480	XLOC_020598	1	10.5923	156.148	247	#N/A	No	#N/A	#N/A	#N/A	#N/A	297.5
TCONS_00034786	scaffold07398:290-395	XLOC_020600	1	308.268	4544.4	106	#N/A	No	#N/A	#N/A	#N/A	#N/A	#N/A
TCONS_00034787	scaffold07398:446-1556	XLOC_020601	1	7.99202	117.816	1111	#N/A	No	#N/A	#N/A	#N/A	#N/A	215
TCONS_00034788	scaffold07398:1623-3013	XLOC_020602	1	13.8339	203.935	1391	GO:0009536	Yes	0	plastid;	0	#N/A	329
TCONS_00034833	scaffold07402:380839-388741	XLOC_020628	2	5.08327	74.9361	7903	#N/A	No	#N/A	#N/A	#N/A	#N/A	385
TCONS_00034834	scaffold07402:380839-389120	XLOC_020628	3	4.8422	71.3822	8282	#N/A	No	#N/A	#N/A	#N/A	#N/A	385
TCONS_00034859	scaffold07423:6-416	XLOC_020643	1	3.16007	46.5847	411	#N/A	No	#N/A	#N/A	#N/A	#N/A	205
TCONS_00034888	scaffold07432:122285-122447	XLOC_020662	1	54.3792	801.641	163	#N/A	No	#N/A	#N/A	#N/A	#N/A	224
TCONS_00034907	scaffold07443:35575-35838	XLOC_020673	1	11.4801	169.236	264	#N/A	No	#N/A	#N/A	#N/A	#N/A	242
TCONS_00034943	scaffold07444:435763-436298	XLOC_020698	1	5.70723	84.1343	536	#N/A	No	#N/A	#N/A	#N/A	#N/A	277.5
TCONS_00034944	scaffold07449:18119-19453	XLOC_020699	1	111.853	1648.9	1335	GO:0009789,GO:0009788,GO:0005829,GO:0009651,GO:0004842,GO:0016567,GO:0005515,GO:0005634,GO:0047484,GO:0008270	Yes	positive regulation of abscisic acid mediated signaling pathway; negative regulation of abscisic acid mediated signaling pathway; response to salt stress; protein ubiquitination; regulation of response to osmotic stress;	cytosol; nucleus;	ubiquitin-protein ligase activity; protein binding; zinc ion binding;	#N/A	275
TCONS_00034948	scaffold07462:1652-2124	XLOC_020703	1	14.1533	208.643	473	#N/A	No	#N/A	#N/A	#N/A	#N/A	227
TCONS_00034960	scaffold07463:52448-53071	XLOC_020710	1	2.89204	42.6336	624	#N/A	No	#N/A	#N/A	#N/A	#N/A	254.5
TCONS_00034970	scaffold07468:25598-26324	XLOC_020716	2	2.45982	36.2619	727	GO:0004185,GO:0005773,GO:0006397,GO:0005576,GO:0006508,GO:0005739	Yes	mRNA processing; proteolysis;	vacuole; extracellular region; mitochondrion;	serine-type carboxypeptidase activity;	#N/A	482
TCONS_00034971	scaffold07468:25603-26033	XLOC_020716	2	38.3538	565.401	431	GO:0003723,GO:0006397,GO:0000966,GO:0005739	Yes	mRNA processing; RNA 5'-end processing;	mitochondrion;	RNA binding;	#N/A	441.5
TCONS_00034972	scaffold07469:1183-1753	XLOC_020717	1	10.9055	160.765	571	#N/A	No	#N/A	#N/A	#N/A	#N/A	238
TCONS_00035075	scaffold07478:17224-18781	XLOC_020783	3	19.2764	284.167	1558	GO:0048731,GO:0044763,GO:0071704,GO:0009611,GO:0015690,GO:0046658,GO:0005773,GO:0010033,GO:0044237,GO:0009791,GO:0050832,GO:0009506,GO:0009646,GO:1901700,GO:0022414,GO:0005507,GO:0009055	Yes	system development; single-organism cellular process; organic substance metabolic process; response to wounding; aluminum cation transport; response to organic substance; cellular metabolic process; post-embryonic development; defense response to fungus; response to absence of light; response to oxygen-containing compound; reproductive process;	anchored to plasma membrane; vacuole; plasmodesma;	copper ion binding; electron carrier activity;	0	239.5
TCONS_00035182	scaffold07478:776266-776473	XLOC_020839	1	95.4635	1407.29	208	GO:0016655,GO:0048038,GO:0016021,GO:0019684,GO:0009535,GO:0055114	Yes	photosynthesis, light reaction; oxidation-reduction process;	integral to membrane; chloroplast thylakoid membrane;	oxidoreductase activity, acting on NAD(P)H, quinone or similar compound as acceptor; quinone binding;	#N/A	218
TCONS_00035188	scaffold07485:83811-87223	XLOC_020843	4	138.433	2040.74	3413	GO:0003899,GO:0000418,GO:0000419,GO:0005665,GO:0003677,GO:0000394,GO:0006366	Yes	RNA splicing, via endonucleolytic cleavage and ligation; transcription from RNA polymerase II promoter;	DNA-directed RNA polymerase IV complex; DNA-directed RNA polymerase V complex; DNA-directed RNA polymerase II, core complex;	DNA-directed RNA polymerase activity; DNA binding;	#N/A	367
TCONS_00035200	scaffold07485:219092-219283	XLOC_020850	1	45.5977	672.188	192	#N/A	No	#N/A	#N/A	#N/A	#N/A	263
TCONS_00035224	scaffold07488:79864-80974	XLOC_020862	1	3.81099	56.1805	1111	#N/A	No	#N/A	#N/A	#N/A	#N/A	257.5
TCONS_00035228	scaffold07488:159157-160620	XLOC_020866	3	2.90821	42.872	1464	#N/A	No	#N/A	#N/A	#N/A	#N/A	231.5
TCONS_00035266	scaffold07508:3-673	XLOC_020885	1	6.81718	100.497	671	#N/A	No	#N/A	#N/A	#N/A	#N/A	355
TCONS_00035297	scaffold07518:5799-6080	XLOC_020900	1	34.665	511.021	282	#N/A	No	#N/A	#N/A	#N/A	#N/A	233
TCONS_00035339	scaffold07519:433718-433912	XLOC_020922	2	296.52	4371.2	195	#N/A	No	#N/A	#N/A	#N/A	#N/A	187.5
TCONS_00035441	scaffold07519:56659-56978	XLOC_020983	1	4.63089	68.2671	320	#N/A	No	#N/A	#N/A	#N/A	#N/A	206
TCONS_00035442	scaffold07519:174329-174925	XLOC_020984	1	3.69838	54.5204	597	#N/A	No	#N/A	#N/A	#N/A	#N/A	386
TCONS_00035443	scaffold07519:712355-715571	XLOC_020985	1	4.09355	60.3459	3217	#N/A	No	#N/A	#N/A	#N/A	#N/A	233
TCONS_00035444	scaffold07519:723825-724289	XLOC_020986	1	4.04465	59.6251	465	#N/A	No	#N/A	#N/A	#N/A	#N/A	329
TCONS_00035475	scaffold07520:250400-253441	XLOC_021003	2	6.01333	88.6467	3042	GO:0090333,GO:0009414,GO:0010200,GO:0009651,GO:0009753,GO:0050832,GO:0016021,GO:0048767,GO:0030551,GO:0034765,GO:0042802,GO:0005242,GO:0009409,GO:0010107,GO:0009737,GO:0015271,GO:0005634,GO:0009860	Yes	regulation of stomatal closure; response to water deprivation; response to chitin; response to salt stress; response to jasmonic acid stimulus; defense response to fungus; root hair elongation; regulation of ion transmembrane transport; response to cold; potassium ion import; response to abscisic acid stimulus; pollen tube growth;	integral to membrane; nucleus;	cyclic nucleotide binding; identical protein binding; inward rectifier potassium channel activity; outward rectifier potassium channel activity;	#N/A	239
TCONS_00035543	scaffold07520:914607-917003	XLOC_021045	4	1.90901	28.142	2397	GO:0005515	Yes	0	0	protein binding;	#N/A	407
TCONS_00035594	scaffold07520:1348084-1350472	XLOC_021076	3	24.9638	368.01	2389	#N/A	No	#N/A	#N/A	#N/A	#N/A	314
TCONS_00035595	scaffold07520:1348095-1350472	XLOC_021076	4	22.9198	337.877	2378	#N/A	No	#N/A	#N/A	#N/A	#N/A	314
TCONS_00035599	scaffold07520:1348100-1366234	XLOC_021076	4	214.235	3158.18	18135	GO:0006346,GO:0007267,GO:0005515,GO:0030422,GO:0051701,GO:0010495,GO:0000418,GO:0043414,GO:0019538,GO:0006278,GO:0003723,GO:0003964	Yes	methylation-dependent chromatin silencing; cell-cell signaling; production of siRNA involved in RNA interference; interaction with host; long-distance posttranscriptional gene silencing; macromolecule methylation; protein metabolic process; RNA-dependent DNA replication;	DNA-directed RNA polymerase IV complex;	protein binding; RNA binding; RNA-directed DNA polymerase activity;	#N/A	314
TCONS_00035603	scaffold07520:1435462-1439667	XLOC_021080	4	8.06299	118.862	4206	#N/A	No	#N/A	#N/A	#N/A	#N/A	242
TCONS_00035604	scaffold07520:1435482-1439667	XLOC_021080	3	2.47888	36.543	4186	#N/A	No	#N/A	#N/A	#N/A	#N/A	242
TCONS_00035639	scaffold07520:1734293-1734960	XLOC_021105	2	2.93053	43.2011	668	GO:0005739,GO:0051990	Yes	0	mitochondrion;	(R)-2-hydroxyglutarate dehydrogenase activity;	#N/A	362
TCONS_00035642	scaffold07520:1759877-1760533	XLOC_021108	2	29.6554	437.171	657	#N/A	No	#N/A	#N/A	#N/A	#N/A	264.5
TCONS_00035730	scaffold07520:2488144-2488959	XLOC_021156	2	24.8343	366.1	816	#N/A	No	#N/A	#N/A	#N/A	#N/A	533
TCONS_00035826	scaffold07520:569207-570423	XLOC_021216	2	11.2231	165.447	1217	#N/A	No	#N/A	#N/A	#N/A	#N/A	233
TCONS_00035870	scaffold07520:803780-807685	XLOC_021238	3	10.4897	154.636	3906	GO:0003677,GO:0046983	Yes	0	0	DNA binding; protein dimerization activity;	#N/A	236.5
TCONS_00035891	scaffold07520:1009675-1010585	XLOC_021251	2	2.79128	41.1482	911	#N/A	No	#N/A	#N/A	#N/A	#N/A	260
TCONS_00035957	scaffold07520:1930485-1932560	XLOC_021297	4	2.20394	32.4899	2076	GO:0005856,GO:0009506,GO:0007112,GO:0010245,GO:0009555,GO:0005515,GO:0009558,GO:0000919,GO:0009524	Yes	male meiosis cytokinesis; radial microtubular system formation; pollen development; embryo sac cellularization; cell plate assembly;	cytoskeleton; plasmodesma; phragmoplast;	protein binding;	#N/A	245
TCONS_00035973	scaffold07520:2102293-2103940	XLOC_021306	2	7.4667	110.072	1648	#N/A	No	#N/A	#N/A	#N/A	#N/A	265
TCONS_00036062	scaffold07520:2723157-2723481	XLOC_021355	1	5.08021	74.8909	325	#N/A	No	#N/A	#N/A	#N/A	#N/A	326
TCONS_00036108	scaffold07520:119680-120378	XLOC_021379	1	2.7893	41.1191	699	#N/A	No	#N/A	#N/A	#N/A	#N/A	227
TCONS_00036109	scaffold07520:598315-598652	XLOC_021380	1	10.833	159.697	338	#N/A	No	#N/A	#N/A	#N/A	#N/A	242
TCONS_00036110	scaffold07520:813414-813718	XLOC_021381	1	5.80872	85.6304	305	#N/A	No	#N/A	#N/A	#N/A	#N/A	362
TCONS_00036112	scaffold07520:917501-917782	XLOC_021383	1	4.56985	67.3673	282	#N/A	No	#N/A	#N/A	#N/A	#N/A	245
TCONS_00036114	scaffold07520:1846772-1847182	XLOC_021385	1	4.06294	59.8947	411	#N/A	No	#N/A	#N/A	#N/A	#N/A	260
TCONS_00036115	scaffold07520:1847698-1847953	XLOC_021386	1	11.0131	162.352	256	#N/A	No	#N/A	#N/A	#N/A	#N/A	266
TCONS_00036118	scaffold07520:2523210-2523372	XLOC_021389	1	39.7386	585.815	163	#N/A	No	#N/A	#N/A	#N/A	#N/A	236
TCONS_00036119	scaffold07520:2524560-2524692	XLOC_021390	1	1409.12	20772.8	133	#N/A	No	#N/A	#N/A	#N/A	#N/A	#N/A
TCONS_00036121	scaffold07520:2979916-2980438	XLOC_021392	1	3.82975	56.457	523	#N/A	No	#N/A	#N/A	#N/A	#N/A	260
TCONS_00036123	scaffold07527:501-1986	XLOC_021393	3	17.7848	262.178	1486	#N/A	No	#N/A	#N/A	#N/A	#N/A	325
TCONS_00036125	scaffold07527:4123-4305	XLOC_021395	1	24.4262	360.084	183	#N/A	No	#N/A	#N/A	#N/A	#N/A	189.5
TCONS_00036142	scaffold07528:240179-242167	XLOC_021404	4	6.53047	96.2702	1989	#N/A	No	#N/A	#N/A	#N/A	#N/A	509
TCONS_00036143	scaffold07528:240802-242167	XLOC_021404	4	6.08735	89.7379	1366	#N/A	No	#N/A	#N/A	#N/A	#N/A	278
TCONS_00036191	scaffold07534:25460-26045	XLOC_021433	2	11.6106	171.161	586	#N/A	No	#N/A	#N/A	#N/A	#N/A	513.5
TCONS_00036195	scaffold07534:43834-45001	XLOC_021435	3	3.3041	48.708	1168	#N/A	No	#N/A	#N/A	#N/A	#N/A	249.5
TCONS_00036202	scaffold07536:55455-55584	XLOC_021442	1	9721.59	143313	130	#N/A	No	#N/A	#N/A	#N/A	#N/A	#N/A
TCONS_00036203	scaffold07536:55643-55834	XLOC_021443	1	9551.12	140800	192	#N/A	No	#N/A	#N/A	#N/A	#N/A	287
TCONS_00036204	scaffold07536:55937-56058	XLOC_021444	1	9037.68	133231	122	#N/A	No	#N/A	#N/A	#N/A	#N/A	249
TCONS_00036205	scaffold07536:56166-56242	XLOC_021445	1	265468	3.91346e+06	77	#N/A	No	#N/A	#N/A	#N/A	#N/A	212
TCONS_00036206	scaffold07536:56624-56777	XLOC_021446	1	15.5797	229.671	154	#N/A	No	#N/A	#N/A	#N/A	#N/A	156
TCONS_00036287	scaffold07543:240-300	XLOC_021502	1	7463.39	110023	61	#N/A	No	#N/A	#N/A	#N/A	#N/A	71
TCONS_00036288	scaffold07543:340140-340627	XLOC_021503	1	30.0159	442.486	488	#N/A	No	#N/A	#N/A	#N/A	#N/A	112
TCONS_00036291	scaffold07548:11446-11757	XLOC_021506	1	18.2645	269.25	312	#N/A	No	#N/A	#N/A	#N/A	#N/A	219.5
TCONS_00036295	scaffold07557:2542-4123	XLOC_021510	3	51.3946	757.644	1582	GO:0048193,GO:0004607,GO:0004620,GO:0061025,GO:0009395,GO:0005829	Yes	Golgi vesicle transport; membrane fusion; phospholipid catabolic process;	cytosol;	phosphatidylcholine-sterol O-acyltransferase activity; phospholipase activity;	#N/A	339
TCONS_00036296	scaffold07562:537-683	XLOC_021511	1	130.557	1924.63	147	#N/A	No	#N/A	#N/A	#N/A	#N/A	209.5
TCONS_00036341	scaffold07571:315116-316629	XLOC_021536	2	3.95094	58.2435	1514	#N/A	No	#N/A	#N/A	#N/A	#N/A	224
TCONS_00036355	scaffold07571:417337-422023	XLOC_021546	10	8.66254	127.701	4687	GO:0003677	Yes	0	0	DNA binding;	#N/A	1018.5
TCONS_00036356	scaffold07571:417364-422023	XLOC_021546	10	5.47503	80.7112	4660	GO:0003677	Yes	0	0	DNA binding;	#N/A	1036.5
TCONS_00036388	scaffold07571:646086-648453	XLOC_021566	5	7.54685	111.253	2368	#N/A	No	#N/A	#N/A	#N/A	#N/A	770
TCONS_00036412	scaffold07571:790545-792126	XLOC_021579	2	9.13622	134.683	1582	GO:0006123,GO:0009060,GO:0005751,GO:0016021,GO:0004129	Yes	mitochondrial electron transport, cytochrome c to oxygen; aerobic respiration;	mitochondrial respiratory chain complex IV; integral to membrane;	cytochrome-c oxidase activity;	#N/A	260
TCONS_00036525	scaffold07571:166877-167161	XLOC_021640	1	7.95112	117.213	285	#N/A	No	#N/A	#N/A	#N/A	#N/A	258.5
TCONS_00036526	scaffold07571:442878-443410	XLOC_021641	1	15.4738	228.11	533	#N/A	No	#N/A	#N/A	#N/A	#N/A	239
TCONS_00036527	scaffold07571:533175-533476	XLOC_021642	1	74.7331	1101.69	302	#N/A	No	#N/A	#N/A	#N/A	#N/A	298
TCONS_00036528	scaffold07571:736730-737241	XLOC_021643	1	3.41597	50.3573	512	#N/A	No	#N/A	#N/A	#N/A	#N/A	245
TCONS_00036565	scaffold07575:87850-88028	XLOC_021664	1	34.6899	511.389	179	#N/A	No	#N/A	#N/A	#N/A	#N/A	196
TCONS_00036578	scaffold07579:226521-226996	XLOC_021670	1	56.8282	837.744	476	#N/A	No	#N/A	#N/A	#N/A	#N/A	248
TCONS_00036579	scaffold07584:897-1283	XLOC_021671	1	6.35067	93.6197	387	#N/A	No	#N/A	#N/A	#N/A	#N/A	226.5
TCONS_00036684	scaffold07610:55617-56451	XLOC_021737	1	12.7588	188.086	835	#N/A	No	#N/A	#N/A	#N/A	#N/A	221
TCONS_00036685	scaffold07610:98875-98973	XLOC_021738	1	95906.7	1.41383e+06	99	#N/A	No	#N/A	#N/A	#N/A	#N/A	148.5
TCONS_00036697	scaffold07646:1039-1388	XLOC_021748	1	5.09492	75.1077	350	GO:0006997,GO:0009507,GO:0005652	Yes	nucleus organization;	chloroplast; nuclear lamina;	0	#N/A	318
TCONS_00036709	scaffold07660:206470-207157	XLOC_021754	2	4.4997	66.3332	688	#N/A	No	#N/A	#N/A	#N/A	#N/A	293
TCONS_00036738	scaffold07660:67712-68246	XLOC_021772	1	3.7745	55.6425	535	#N/A	No	#N/A	#N/A	#N/A	#N/A	345
TCONS_00036775	scaffold07670:49963-50465	XLOC_021791	1	3.83137	56.4808	503	#N/A	No	#N/A	#N/A	#N/A	#N/A	311
TCONS_00036777	scaffold07678:2221-2918	XLOC_021793	2	30.8576	454.894	698	#N/A	No	#N/A	#N/A	#N/A	#N/A	311
TCONS_00036795	scaffold07683:205824-206480	XLOC_021806	1	13.926	205.293	657	#N/A	No	#N/A	#N/A	#N/A	#N/A	269.5
TCONS_00036797	scaffold07687:2254-2602	XLOC_021808	1	34.2873	505.453	349	GO:0009108,GO:0008652,GO:0009695,GO:0009697,GO:0016705,GO:0005506,GO:0010363,GO:0019761,GO:0010200,GO:0009684,GO:0047987,GO:0031348,GO:0050832,GO:0031408,GO:0019373,GO:0020037,GO:0009867,GO:0019288,GO:0009941,GO:0009595,GO:0042742,GO:0009416,GO:0006612,GO:0006569,GO:0009117,GO:0006636,GO:0010310,GO:0010287,GO:0005739,GO:0055114,GO:0009862,GO:0006766,GO:0009055,GO:0006733,GO:0019825,GO:0000096,GO:…	Yes	coenzyme biosynthetic process; cellular amino acid biosynthetic process; jasmonic acid biosynthetic process; salicylic acid biosynthetic process; regulation of plant-type hypersensitive response; glucosinolate biosynthetic process; response to chitin; indoleacetic acid biosynthetic process; negative regulation of defense response; defense response to fungus; oxylipin biosynthetic process; epoxyge…	chloroplast envelope; plastoglobule; mitochondrion; chloroplast thylakoid membrane;	oxidoreductase activity, acting on paired donors, with incorporation or reduction of molecular oxygen; iron ion binding; hydroperoxide dehydratase activity; heme binding; electron carrier activity; oxygen binding; monooxygenase activity; allene oxide synthase activity;	#N/A	332
TCONS_00036831	scaffold07708:189499-190113	XLOC_021831	1	48.0693	708.623	615	#N/A	No	#N/A	#N/A	#N/A	#N/A	395
TCONS_00036832	scaffold07711:854-1468	XLOC_021832	1	6.03708	88.9968	615	GO:0048193,GO:0010200,GO:0061025,GO:0005515	Yes	Golgi vesicle transport; response to chitin; membrane fusion;	0	protein binding;	#N/A	614
TCONS_00036853	scaffold07743:235565-235852	XLOC_021849	1	544.703	8029.85	288	GO:0009772,GO:0030076,GO:0045156,GO:0009523,GO:0018298,GO:0016168,GO:0016021,GO:0009535	Yes	photosynthetic electron transport in photosystem II; protein-chromophore linkage;	light-harvesting complex; photosystem II; integral to membrane; chloroplast thylakoid membrane;	electron transporter, transferring electrons within the cyclic electron transport pathway of photosynthesis activity; chlorophyll binding;	#N/A	283
TCONS_00036855	scaffold07747:16068-16609	XLOC_021851	2	78.4472	1156.45	542	#N/A	No	#N/A	#N/A	#N/A	#N/A	262
TCONS_00036856	scaffold07747:18349-18951	XLOC_021852	1	34.5714	509.642	603	#N/A	No	#N/A	#N/A	#N/A	#N/A	230
TCONS_00036862	scaffold07750:129880-134647	XLOC_021855	2	50.9622	751.27	4768	#N/A	No	#N/A	#N/A	#N/A	#N/A	494
TCONS_00036863	scaffold07750:129880-136250	XLOC_021855	2	4.87193	71.8206	6371	#N/A	No	#N/A	#N/A	#N/A	#N/A	494
TCONS_00036874	scaffold07756:25635-27904	XLOC_021862	2	54.0103	796.203	2270	GO:0015035,GO:0009941,GO:0042744,GO:0043086,GO:0048046,GO:0005515,GO:0010319,GO:0043085,GO:0009055,GO:0010497,GO:0008047,GO:0005618,GO:0044262,GO:0022900,GO:0048509,GO:0042430,GO:0045454,GO:0009570,GO:0034645,GO:0016671,GO:0010647,GO:0009409,GO:0006662,GO:1901575,GO:0044723,GO:0009657,GO:0009535,GO:0006109,GO:0004857,GO:0030529,GO:0019752	Yes	hydrogen peroxide catabolic process; negative regulation of catalytic activity; positive regulation of catalytic activity; plasmodesmata-mediated intercellular transport; cellular carbohydrate metabolic process; electron transport chain; regulation of meristem development; indole-containing compound metabolic process; cell redox homeostasis; cellular macromolecule biosynthetic process; positive r…	chloroplast envelope; apoplast; stromule; cell wall; chloroplast stroma; chloroplast thylakoid membrane; ribonucleoprotein complex;	protein disulfide oxidoreductase activity; protein binding; electron carrier activity; enzyme activator activity; oxidoreductase activity, acting on a sulfur group of donors, disulfide as acceptor; enzyme inhibitor activity;	#N/A	340
TCONS_00036875	scaffold07756:28519-28962	XLOC_021863	1	9.10034	134.155	444	#N/A	No	#N/A	#N/A	#N/A	#N/A	252.5
TCONS_00036947	scaffold07762:293478-294731	XLOC_021900	1	2.38443	35.1506	1254	#N/A	No	#N/A	#N/A	#N/A	#N/A	323.5
TCONS_00036978	scaffold07762:24037-24283	XLOC_021915	1	12.4903	184.128	247	#N/A	No	#N/A	#N/A	#N/A	#N/A	#N/A
TCONS_00036981	scaffold07769:47203-47293	XLOC_021918	1	600.634	8854.37	91	#N/A	No	#N/A	#N/A	#N/A	#N/A	109
TCONS_00037032	scaffold07778:412024-412091	XLOC_021945	1	1668.97	24603.4	68	#N/A	No	#N/A	#N/A	#N/A	#N/A	221
TCONS_00037045	scaffold07788:1-765	XLOC_021952	2	19.686	290.206	765	#N/A	No	#N/A	#N/A	#N/A	#N/A	263
TCONS_00037050	scaffold07799:1171-1607	XLOC_021956	1	11.3422	167.204	437	#N/A	No	#N/A	#N/A	#N/A	#N/A	281
TCONS_00037191	scaffold07859:417743-422527	XLOC_022041	7	5.25359	77.4468	4785	#N/A	No	#N/A	#N/A	#N/A	#N/A	467
TCONS_00037238	scaffold07859:75051-77853	XLOC_022069	6	2.44998	36.1169	2803	GO:0016358,GO:0031981,GO:0032991,GO:0080090,GO:0005802,GO:0005515,GO:0048518,GO:0044430,GO:0031323,GO:0015630,GO:0051649,GO:0030155,GO:0009507,GO:0005794,GO:0005829,GO:0030036,GO:0044765,GO:0006897,GO:0050790,GO:0005086,GO:0005768,GO:0009561,GO:0005886,GO:0032012	Yes	dendrite development; regulation of primary metabolic process; positive regulation of biological process; regulation of cellular metabolic process; establishment of localization in cell; regulation of cell adhesion; actin cytoskeleton organization; single-organism transport; endocytosis; regulation of catalytic activity; megagametogenesis; regulation of ARF protein signal transduction;	nuclear lumen; macromolecular complex; trans-Golgi network; cytoskeletal part; microtubule cytoskeleton; chloroplast; Golgi apparatus; cytosol; endosome; plasma membrane;	protein binding; ARF guanyl-nucleotide exchange factor activity;	#N/A	277.5
TCONS_00037239	scaffold07859:91303-93329	XLOC_022070	4	5.1126	75.3684	2027	#N/A	No	#N/A	#N/A	#N/A	#N/A	343
TCONS_00037273	scaffold07859:644508-645194	XLOC_022093	2	3.48915	51.4361	687	#N/A	No	#N/A	#N/A	#N/A	#N/A	332
TCONS_00037285	scaffold07859:154911-155286	XLOC_022103	1	5.6269	82.9501	376	#N/A	No	#N/A	#N/A	#N/A	#N/A	251
TCONS_00037286	scaffold07859:220253-220512	XLOC_022104	1	4.49462	66.2584	260	#N/A	No	#N/A	#N/A	#N/A	#N/A	#N/A
TCONS_00037287	scaffold07859:575265-575488	XLOC_022105	1	51.8835	764.851	224	#N/A	No	#N/A	#N/A	#N/A	#N/A	190
TCONS_00037328	scaffold07873:22404-22547	XLOC_022132	1	25.2695	372.516	144	#N/A	No	#N/A	#N/A	#N/A	#N/A	241
TCONS_00037329	scaffold07873:246031-246284	XLOC_022133	1	18.1013	266.845	254	#N/A	No	#N/A	#N/A	#N/A	#N/A	279
TCONS_00037366	scaffold07891:16639-16713	XLOC_022152	1	97868.7	1.44275e+06	75	#N/A	No	#N/A	#N/A	#N/A	#N/A	221
TCONS_00037375	scaffold07893:59945-60617	XLOC_022157	1	3.26124	48.0763	673	#N/A	No	#N/A	#N/A	#N/A	#N/A	287
TCONS_00037461	scaffold07906:110099-110397	XLOC_022196	1	6.79092	100.11	299	#N/A	No	#N/A	#N/A	#N/A	#N/A	308
TCONS_00037491	scaffold07920:18587-18803	XLOC_022212	1	40.9159	603.169	217	GO:0003723,GO:0006397,GO:0000966,GO:0005739	Yes	mRNA processing; RNA 5'-end processing;	mitochondrion;	RNA binding;	#N/A	313.5
TCONS_00037492	scaffold07920:19213-19933	XLOC_022213	1	11.9018	175.453	721	GO:0004016,GO:0003723,GO:0006397,GO:0000966,GO:0005739	Yes	mRNA processing; RNA 5'-end processing;	mitochondrion;	adenylate cyclase activity; RNA binding;	#N/A	858
TCONS_00037493	scaffold07920:38611-38843	XLOC_022214	1	12.0657	177.868	233	#N/A	No	#N/A	#N/A	#N/A	#N/A	236.5
TCONS_00037523	scaffold07933:40921-41222	XLOC_022231	2	119.823	1766.39	302	#N/A	No	#N/A	#N/A	#N/A	#N/A	209
TCONS_00037545	scaffold07958:604-1189	XLOC_022248	2	18.4616	272.156	586	GO:0008184,GO:0005829,GO:0005980,GO:0043234,GO:0009414,GO:0042742,GO:0009501,GO:0009409,GO:0060361,GO:0019252,GO:0009570,GO:0042803,GO:0046686,GO:0030170	Yes	glycogen catabolic process; response to water deprivation; defense response to bacterium; response to cold; flight; starch biosynthetic process; response to cadmium ion;	cytosol; protein complex; amyloplast; chloroplast stroma;	glycogen phosphorylase activity; protein homodimerization activity; pyridoxal phosphate binding;	0	200
TCONS_00037548	scaffold07960:42080-43542	XLOC_022251	2	3.89463	57.4134	1463	#N/A	No	#N/A	#N/A	#N/A	#N/A	257.5
TCONS_00037564	scaffold07961:35939-37009	XLOC_022260	1	4.91272	72.4218	1071	#N/A	No	#N/A	#N/A	#N/A	#N/A	284
TCONS_00037584	scaffold07978:25751-26082	XLOC_022273	1	5.45594	80.4298	332	#N/A	No	#N/A	#N/A	#N/A	#N/A	324
TCONS_00037621	scaffold07991:254255-255027	XLOC_022296	2	19.8338	292.383	773	#N/A	No	#N/A	#N/A	#N/A	#N/A	250
TCONS_00037782	scaffold07991:314203-314345	XLOC_022376	1	25.5371	376.46	143	#N/A	No	#N/A	#N/A	#N/A	#N/A	254
TCONS_00037783	scaffold07991:479358-479590	XLOC_022377	1	8.04377	118.579	233	#N/A	No	#N/A	#N/A	#N/A	#N/A	179
TCONS_00037791	scaffold07992:9-141	XLOC_022384	1	118.052	1740.28	133	#N/A	No	#N/A	#N/A	#N/A	#N/A	115
TCONS_00037834	scaffold07996:159777-160998	XLOC_022412	2	2.52666	37.2472	1222	#N/A	No	#N/A	#N/A	#N/A	#N/A	343.5
TCONS_00037851	scaffold07996:203051-203346	XLOC_022426	1	5.79203	85.3844	296	#N/A	No	#N/A	#N/A	#N/A	#N/A	246.5
TCONS_00037878	scaffold08003:46476-47264	XLOC_022435	1	2.42754	35.786	789	#N/A	No	#N/A	#N/A	#N/A	#N/A	503
TCONS_00037960	scaffold08030:36708-36910	XLOC_022480	1	9.64175	142.136	203	#N/A	No	#N/A	#N/A	#N/A	#N/A	294
TCONS_00037961	scaffold08030:43994-44114	XLOC_022481	1	177.537	2617.2	121	#N/A	No	#N/A	#N/A	#N/A	#N/A	233
TCONS_00037976	scaffold08038:32368-33302	XLOC_022489	1	5.9878	88.2703	935	#N/A	No	#N/A	#N/A	#N/A	#N/A	227
TCONS_00037986	scaffold08044:238084-238535	XLOC_022493	1	19.1904	282.899	452	#N/A	No	#N/A	#N/A	#N/A	#N/A	269
TCONS_00037988	scaffold08045:236003-236159	XLOC_022495	1	62.703	924.349	157	#N/A	No	#N/A	#N/A	#N/A	#N/A	224
TCONS_00037991	scaffold08050:1906-2865	XLOC_022498	2	5.98451	88.2219	960	#N/A	No	#N/A	#N/A	#N/A	#N/A	267.5
TCONS_00037999	scaffold08057:7579-8735	XLOC_022505	1	11.0444	162.814	1157	GO:0032313,GO:0005097	Yes	regulation of Rab GTPase activity;	0	Rab GTPase activator activity;	#N/A	577.5
TCONS_00038016	scaffold08059:129368-129901	XLOC_022514	2	3.78258	55.7617	534	#N/A	No	#N/A	#N/A	#N/A	#N/A	205
TCONS_00038017	scaffold08059:129368-129923	XLOC_022514	2	13.8733	204.516	556	#N/A	No	#N/A	#N/A	#N/A	#N/A	205
TCONS_00038019	scaffold08067:15596-15809	XLOC_022516	1	43.4644	640.739	214	#N/A	No	#N/A	#N/A	#N/A	#N/A	179
TCONS_00038037	scaffold08078:28631-28779	XLOC_022525	1	86.6396	1277.22	149	#N/A	No	#N/A	#N/A	#N/A	#N/A	233
TCONS_00038074	scaffold08085:139513-140635	XLOC_022544	2	10.4933	154.689	1123	#N/A	No	#N/A	#N/A	#N/A	#N/A	303.5
TCONS_00038086	scaffold08085:5126-5407	XLOC_022551	1	10.7041	157.797	282	#N/A	No	#N/A	#N/A	#N/A	#N/A	#N/A
TCONS_00038087	scaffold08085:251688-252065	XLOC_022552	1	5.46371	80.5444	378	#N/A	No	#N/A	#N/A	#N/A	#N/A	230
TCONS_00038093	scaffold08087:191-1061	XLOC_022554	3	7.22939	106.573	871	#N/A	No	#N/A	#N/A	#N/A	#N/A	193
TCONS_00038115	scaffold08100:473595-480209	XLOC_022570	2	7.52657	110.954	6615	#N/A	No	#N/A	#N/A	#N/A	#N/A	311
TCONS_00038163	scaffold08104:673-2018	XLOC_022588	2	28.3725	418.259	1346	GO:0005515	Yes	0	0	protein binding;	#N/A	416
TCONS_00038167	scaffold08107:63029-63423	XLOC_022591	2	54.8343	808.351	395	GO:0009630,GO:0000226,GO:0009867,GO:0000911,GO:0051879,GO:0000956,GO:0010388,GO:0045892,GO:0009640,GO:0005829,GO:0010051,GO:0042803,GO:0009909,GO:0034968,GO:0006606,GO:0005634,GO:0009733,GO:0010072	Yes	gravitropism; microtubule cytoskeleton organization; jasmonic acid mediated signaling pathway; cytokinesis by cell plate formation; nuclear-transcribed mRNA catabolic process; cullin deneddylation; negative regulation of transcription, DNA-dependent; photomorphogenesis; xylem and phloem pattern formation; regulation of flower development; histone lysine methylation; protein import into nucleus; r…	cytosol; nucleus;	Hsp90 protein binding; protein homodimerization activity;	#N/A	323
TCONS_00038179	scaffold08107:63029-63439	XLOC_022603	2	11.1409	164.236	411	GO:0009630,GO:0000226,GO:0009867,GO:0000911,GO:0051879,GO:0000956,GO:0010388,GO:0045892,GO:0009640,GO:0005829,GO:0010051,GO:0042803,GO:0009909,GO:0034968,GO:0006606,GO:0005634,GO:0009733,GO:0010072	Yes	gravitropism; microtubule cytoskeleton organization; jasmonic acid mediated signaling pathway; cytokinesis by cell plate formation; nuclear-transcribed mRNA catabolic process; cullin deneddylation; negative regulation of transcription, DNA-dependent; photomorphogenesis; xylem and phloem pattern formation; regulation of flower development; histone lysine methylation; protein import into nucleus; r…	cytosol; nucleus;	Hsp90 protein binding; protein homodimerization activity;	#N/A	323
TCONS_00038183	scaffold08107:62112-62493	XLOC_022606	1	12.2388	180.42	382	#N/A	No	#N/A	#N/A	#N/A	#N/A	242
TCONS_00038228	scaffold08127:260073-267506	XLOC_022632	2	9.76166	143.904	7434	GO:0016787	Yes	0	0	hydrolase activity;	#N/A	291.5
TCONS_00038237	scaffold08131:1220-1416	XLOC_022641	1	82.1849	1211.55	197	#N/A	No	#N/A	#N/A	#N/A	#N/A	227
TCONS_00038252	scaffold08146:107099-107208	XLOC_022654	1	289.52	4268.02	110	#N/A	No	#N/A	#N/A	#N/A	#N/A	213
TCONS_00038253	scaffold08148:304-918	XLOC_022655	2	26.5191	390.936	615	#N/A	No	#N/A	#N/A	#N/A	#N/A	272
TCONS_00038257	scaffold08148:128496-128846	XLOC_022658	1	3.67889	54.233	351	#N/A	No	#N/A	#N/A	#N/A	#N/A	212
TCONS_00038303	scaffold08159:181090-182344	XLOC_022682	2	2.77588	40.9212	1255	#N/A	No	#N/A	#N/A	#N/A	#N/A	406
TCONS_00038320	scaffold08165:1165-1375	XLOC_022693	1	32.6042	480.641	211	#N/A	No	#N/A	#N/A	#N/A	#N/A	305
TCONS_00038330	scaffold08167:30249-30680	XLOC_022699	1	5.57159	82.1347	432	#N/A	No	#N/A	#N/A	#N/A	#N/A	476
TCONS_00038331	scaffold08171:1882-2013	XLOC_022700	1	74.9785	1105.31	132	#N/A	No	#N/A	#N/A	#N/A	#N/A	251.5
TCONS_00038351	scaffold08195:21406-21828	XLOC_022708	1	2.7896	41.1235	423	#N/A	No	#N/A	#N/A	#N/A	#N/A	272
TCONS_00038352	scaffold08195:25262-25518	XLOC_022709	1	25.1759	371.136	257	#N/A	No	#N/A	#N/A	#N/A	#N/A	209.5
TCONS_00038360	scaffold08201:286013-286487	XLOC_022717	1	491.119	7239.93	475	#N/A	No	#N/A	#N/A	#N/A	#N/A	248
TCONS_00038382	scaffold08219:132645-133168	XLOC_022733	1	15.8984	234.369	524	#N/A	No	#N/A	#N/A	#N/A	#N/A	245
TCONS_00038401	scaffold08251:1-148	XLOC_022751	1	1380.95	20357.6	148	GO:0016491,GO:0009055,GO:0000287,GO:0018298,GO:0016168,GO:0051539,GO:0016021,GO:0009522,GO:0015979,GO:0009535,GO:0022900	Yes	protein-chromophore linkage; photosynthesis; electron transport chain;	integral to membrane; photosystem I; chloroplast thylakoid membrane;	oxidoreductase activity; electron carrier activity; magnesium ion binding; chlorophyll binding; 4 iron, 4 sulfur cluster binding;	#N/A	218
TCONS_00038404	scaffold08258:2485-2607	XLOC_022754	1	551.603	8131.57	123	#N/A	No	#N/A	#N/A	#N/A	#N/A	#N/A
TCONS_00038420	scaffold08261:150593-153388	XLOC_022765	2	18.8607	278.039	2796	#N/A	No	#N/A	#N/A	#N/A	#N/A	566
TCONS_00038426	scaffold08261:145626-145708	XLOC_022770	1	479.856	7073.89	83	#N/A	No	#N/A	#N/A	#N/A	#N/A	68
TCONS_00038430	scaffold08263:15079-15283	XLOC_022774	1	8.06791	118.935	205	#N/A	No	#N/A	#N/A	#N/A	#N/A	311
TCONS_00038568	scaffold08265:1457269-1457877	XLOC_022863	2	13.9065	205.006	609	#N/A	No	#N/A	#N/A	#N/A	#N/A	329
TCONS_00038658	scaffold08265:2433480-2434184	XLOC_022925	2	5.58622	82.3504	705	#N/A	No	#N/A	#N/A	#N/A	#N/A	500
TCONS_00038869	scaffold08265:4425428-4426637	XLOC_023035	3	2.73707	40.349	1210	#N/A	No	#N/A	#N/A	#N/A	#N/A	229.5
TCONS_00038896	scaffold08265:4545865-4547836	XLOC_023046	4	3.62446	53.4307	1972	#N/A	No	#N/A	#N/A	#N/A	#N/A	253.5
TCONS_00038897	scaffold08265:4545865-4547836	XLOC_023046	4	3.96405	58.4369	1972	#N/A	No	#N/A	#N/A	#N/A	#N/A	253.5
TCONS_00039021	scaffold08265:1097283-1097580	XLOC_023110	1	13.2815	195.793	298	#N/A	No	#N/A	#N/A	#N/A	#N/A	248
TCONS_00039170	scaffold08265:2806184-2807066	XLOC_023198	2	2.56302	37.7833	883	#N/A	No	#N/A	#N/A	#N/A	#N/A	267
TCONS_00039278	scaffold08265:3727831-3728382	XLOC_023249	2	14.2304	209.781	552	#N/A	No	#N/A	#N/A	#N/A	#N/A	297.5
TCONS_00039349	scaffold08265:319647-320206	XLOC_023295	1	2.43029	35.8267	560	#N/A	No	#N/A	#N/A	#N/A	#N/A	425
TCONS_00039350	scaffold08265:842266-842495	XLOC_023296	1	16.8737	248.747	230	#N/A	No	#N/A	#N/A	#N/A	#N/A	#N/A
TCONS_00039351	scaffold08265:985769-986002	XLOC_023297	1	116.294	1714.38	234	#N/A	No	#N/A	#N/A	#N/A	#N/A	209
TCONS_00039353	scaffold08265:1034614-1035180	XLOC_023299	1	4.34735	64.0873	567	#N/A	No	#N/A	#N/A	#N/A	#N/A	257
TCONS_00039354	scaffold08265:1255256-1256313	XLOC_023300	1	140.297	2068.21	1058	#N/A	No	#N/A	#N/A	#N/A	#N/A	215
TCONS_00039355	scaffold08265:1342590-1342679	XLOC_023301	1	1090.48	16075.6	90	#N/A	No	#N/A	#N/A	#N/A	#N/A	#N/A
TCONS_00039356	scaffold08265:1990044-1990888	XLOC_023302	1	4.61543	68.0392	845	#N/A	No	#N/A	#N/A	#N/A	#N/A	263
TCONS_00039358	scaffold08265:2236667-2236977	XLOC_023304	1	5.58202	82.2884	311	#N/A	No	#N/A	#N/A	#N/A	#N/A	371
TCONS_00039359	scaffold08265:2625263-2625506	XLOC_023305	1	14.0628	207.309	244	#N/A	No	#N/A	#N/A	#N/A	#N/A	266
TCONS_00039360	scaffold08265:2837957-2838097	XLOC_023306	1	175.682	2589.84	141	#N/A	No	#N/A	#N/A	#N/A	#N/A	236
TCONS_00039361	scaffold08265:2841685-2841782	XLOC_023307	1	3649.07	53793.5	98	#N/A	No	#N/A	#N/A	#N/A	#N/A	209
TCONS_00039362	scaffold08265:2844988-2845086	XLOC_023308	1	936.35	13803.4	99	#N/A	No	#N/A	#N/A	#N/A	#N/A	209
TCONS_00039363	scaffold08265:2850338-2850442	XLOC_023309	1	919.707	13558	105	#N/A	No	#N/A	#N/A	#N/A	#N/A	209
TCONS_00039366	scaffold08265:2952824-2953707	XLOC_023312	1	2.43739	35.9313	884	#N/A	No	#N/A	#N/A	#N/A	#N/A	228.5
TCONS_00039367	scaffold08265:3581008-3581552	XLOC_023313	1	2.9026	42.7892	545	#N/A	No	#N/A	#N/A	#N/A	#N/A	377.5
TCONS_00039398	scaffold08271:156191-160004	XLOC_023328	4	3.27694	48.3077	3814	GO:0006098,GO:0010218,GO:0035304,GO:0043085,GO:0019252,GO:0010114,GO:0010207,GO:0009902,GO:0000023,GO:0042742,GO:0009773,GO:0010304,GO:0009637,GO:0015996,GO:0009535,GO:0006364,GO:0010027	Yes	pentose-phosphate shunt; response to far red light; regulation of protein dephosphorylation; positive regulation of catalytic activity; starch biosynthetic process; response to red light; photosystem II assembly; chloroplast relocation; maltose metabolic process; defense response to bacterium; photosynthetic electron transport in photosystem I; PSII associated light-harvesting complex II cataboli…	chloroplast thylakoid membrane;	0	red/far-red	370.5
TCONS_00039399	scaffold08271:159183-159995	XLOC_023328	2	4.53824	66.9014	813	#N/A	No	#N/A	#N/A	#N/A	#N/A	245
TCONS_00039406	scaffold08285:294-460	XLOC_023335	1	21.9556	323.663	167	#N/A	No	#N/A	#N/A	#N/A	#N/A	284
TCONS_00039407	scaffold08285:534-891	XLOC_023336	1	108.673	1602.02	358	#N/A	No	#N/A	#N/A	#N/A	#N/A	266
TCONS_00039418	scaffold08287:6062-7614	XLOC_023343	2	5.77611	85.1497	1553	#N/A	No	#N/A	#N/A	#N/A	#N/A	269
TCONS_00039438	scaffold08287:146662-147257	XLOC_023352	2	2.82997	41.7186	596	#N/A	No	#N/A	#N/A	#N/A	#N/A	219.5
TCONS_00039458	scaffold08291:47096-52840	XLOC_023362	2	3.273	48.2496	5745	#N/A	No	#N/A	#N/A	#N/A	#N/A	254.5
TCONS_00039512	scaffold08301:248142-248291	XLOC_023394	1	48.8574	720.241	150	#N/A	No	#N/A	#N/A	#N/A	#N/A	297
TCONS_00039530	scaffold08303:5953-6489	XLOC_023407	1	3.71025	54.6954	537	GO:0007172,GO:0010468,GO:0010015,GO:0004672,GO:0009628,GO:0048653,GO:1901700,GO:0009886,GO:0010067,GO:0033612,GO:0010014,GO:0043231,GO:0005982,GO:0008544,GO:0010089,GO:0040007,GO:0010033,GO:0005886,GO:0044723,GO:0042802,GO:0043621,GO:0030154,GO:0009934,GO:0010223,GO:0003002,GO:0044444,GO:0010073,GO:0005524,GO:0006468	Yes	signal complex assembly; regulation of gene expression; root morphogenesis; response to abiotic stimulus; anther development; response to oxygen-containing compound; post-embryonic morphogenesis; procambium histogenesis; meristem initiation; starch metabolic process; epidermis development; xylem development; growth; response to organic substance; single-organism carbohydrate metabolic process; ce…	intracellular membrane-bounded organelle; plasma membrane; cytoplasmic part;	protein kinase activity; receptor serine/threonine kinase binding; identical protein binding; protein self-association; ATP binding;	#N/A	249
TCONS_00039531	scaffold08309:1721-1832	XLOC_023408	1	351.462	5181.15	112	#N/A	No	#N/A	#N/A	#N/A	#N/A	#N/A
TCONS_00039535	scaffold08314:42792-46948	XLOC_023410	5	34.0656	502.185	4157	GO:0000781,GO:0000408,GO:0070525,GO:0005737,GO:0046872,GO:0004222,GO:0008033,GO:0000723,GO:0000790,GO:0045944,GO:0022008,GO:0031490	Yes	threonylcarbamoyladenosine metabolic process; tRNA processing; telomere maintenance; positive regulation of transcription from RNA polymerase II promoter; neurogenesis;	chromosome, telomeric region; EKC/KEOPS complex; cytoplasm; nuclear chromatin;	metal ion binding; metalloendopeptidase activity; chromatin DNA binding;	#N/A	716
TCONS_00039553	scaffold08314:127381-127769	XLOC_023418	1	5.90861	87.103	389	#N/A	No	#N/A	#N/A	#N/A	#N/A	233
TCONS_00039554	scaffold08314:127857-128217	XLOC_023419	1	5.75873	84.8935	361	#N/A	No	#N/A	#N/A	#N/A	#N/A	385
TCONS_00039641	scaffold08316:881029-884099	XLOC_023477	2	6.28441	92.6428	3071	GO:0007411,GO:0030122,GO:0042059,GO:0008022,GO:0048268,GO:0007269,GO:0008565,GO:0030141,GO:0048011,GO:0016183,GO:0016323,GO:0030130,GO:0006886,GO:0008356,GO:0005829,GO:0019886,GO:0050690,GO:0008021,GO:0008289,GO:0045807,GO:0016032,GO:0006895,GO:0005634,GO:0016324	Yes	axon guidance; negative regulation of epidermal growth factor receptor signaling pathway; clathrin coat assembly; neurotransmitter secretion; neurotrophin TRK receptor signaling pathway; synaptic vesicle coating; intracellular protein transport; asymmetric cell division; antigen processing and presentation of exogenous peptide antigen via MHC class II; regulation of defense response to virus by v…	AP-2 adaptor complex; secretory granule; basolateral plasma membrane; clathrin coat of trans-Golgi network vesicle; cytosol; synaptic vesicle; nucleus; apical plasma membrane;	protein C-terminus binding; protein transporter activity; lipid binding;	#N/A	503
TCONS_00039648	scaffold08316:954059-957204	XLOC_023481	4	9.79092	144.335	3146	#N/A	No	#N/A	#N/A	#N/A	#N/A	305
TCONS_00039655	scaffold08316:75883-76668	XLOC_023488	2	48.4288	713.923	786	#N/A	No	#N/A	#N/A	#N/A	#N/A	338
TCONS_00039656	scaffold08316:77684-82779	XLOC_023489	2	22.4925	331.578	5096	GO:0005680,GO:0004842,GO:0008270,GO:0005515	Yes	0	anaphase-promoting complex;	ubiquitin-protein ligase activity; zinc ion binding; protein binding;	#N/A	212
TCONS_00039666	scaffold08316:215301-216294	XLOC_023499	2	2.45743	36.2267	994	#N/A	No	#N/A	#N/A	#N/A	#N/A	283
TCONS_00039726	scaffold08316:346295-347211	XLOC_023528	1	4.26575	62.8843	917	#N/A	No	#N/A	#N/A	#N/A	#N/A	316.5
TCONS_00039727	scaffold08320:3073-3388	XLOC_023529	2	42.0841	620.391	316	#N/A	No	#N/A	#N/A	#N/A	#N/A	259
TCONS_00039739	scaffold08337:819-1380	XLOC_023537	2	5.66349	83.4895	562	GO:0043231,GO:0044444,GO:0044267	Yes	cellular protein metabolic process;	intracellular membrane-bounded organelle; cytoplasmic part;	0	#N/A	380
TCONS_00039740	scaffold08337:1464-2504	XLOC_023538	1	4.98548	73.4944	1041	GO:0005829,GO:0005739,GO:0005730,GO:0000209,GO:0009506,GO:0006284,GO:0016574,GO:0006513,GO:0004842,GO:0042787,GO:0005515,GO:0000151,GO:0016020	Yes	protein polyubiquitination; base-excision repair; histone ubiquitination; protein monoubiquitination; protein ubiquitination involved in ubiquitin-dependent protein catabolic process;	cytosol; mitochondrion; nucleolus; plasmodesma; ubiquitin ligase complex; membrane;	ubiquitin-protein ligase activity; protein binding;	#N/A	234.5
TCONS_00039744	scaffold08338:71523-71895	XLOC_023542	1	10.551	155.54	373	#N/A	No	#N/A	#N/A	#N/A	#N/A	228.5
TCONS_00039760	scaffold08356:20595-21442	XLOC_023555	1	5.07481	74.8113	848	#N/A	No	#N/A	#N/A	#N/A	#N/A	313
TCONS_00039771	scaffold08359:128267-129438	XLOC_023562	3	4.91171	72.407	1172	#N/A	No	#N/A	#N/A	#N/A	#N/A	342.5
TCONS_00039772	scaffold08359:128391-129438	XLOC_023562	2	2.43552	35.9038	1048	#N/A	No	#N/A	#N/A	#N/A	#N/A	242
TCONS_00039828	scaffold08359:655365-655998	XLOC_023594	2	1516.73	22359.2	634	#N/A	No	#N/A	#N/A	#N/A	#N/A	329
TCONS_00039829	scaffold08359:658288-658983	XLOC_023595	2	631.017	9302.27	696	#N/A	No	#N/A	#N/A	#N/A	#N/A	357.5
TCONS_00039898	scaffold08359:1527644-1528260	XLOC_023635	2	6.07447	89.548	617	#N/A	No	#N/A	#N/A	#N/A	#N/A	257
TCONS_00039907	scaffold08359:1594662-1596177	XLOC_023641	2	2.74875	40.5213	1516	#N/A	No	#N/A	#N/A	#N/A	#N/A	408
TCONS_00040066	scaffold08359:956215-957839	XLOC_023748	2	10.4492	154.04	1625	#N/A	No	#N/A	#N/A	#N/A	#N/A	287
TCONS_00040068	scaffold08359:957206-957839	XLOC_023748	1	17.5423	258.604	634	#N/A	No	#N/A	#N/A	#N/A	#N/A	292
TCONS_00040168	scaffold08359:1820343-1831520	XLOC_023811	7	137.693	2029.83	11178	GO:0006098,GO:0009941,GO:0048046,GO:0010319,GO:0009793,GO:0009624,GO:0042742,GO:0004750,GO:0046872,GO:0009570,GO:0019253,GO:0009409,GO:0009535	Yes	pentose-phosphate shunt; embryo development ending in seed dormancy; response to nematode; defense response to bacterium; reductive pentose-phosphate cycle; response to cold;	chloroplast envelope; apoplast; stromule; chloroplast stroma; chloroplast thylakoid membrane;	ribulose-phosphate 3-epimerase activity; metal ion binding;	#N/A	624
TCONS_00040170	scaffold08359:1820343-1831520	XLOC_023811	10	72.8562	1074.02	11178	GO:0006098,GO:0009941,GO:0048046,GO:0010319,GO:0009793,GO:0009624,GO:0042742,GO:0004750,GO:0046872,GO:0009570,GO:0019253,GO:0009409,GO:0009535	Yes	pentose-phosphate shunt; embryo development ending in seed dormancy; response to nematode; defense response to bacterium; reductive pentose-phosphate cycle; response to cold;	chloroplast envelope; apoplast; stromule; chloroplast stroma; chloroplast thylakoid membrane;	ribulose-phosphate 3-epimerase activity; metal ion binding;	#N/A	624
TCONS_00040214	scaffold08359:434504-434663	XLOC_023842	1	10.6587	157.127	160	#N/A	No	#N/A	#N/A	#N/A	#N/A	275
TCONS_00040217	scaffold08359:1130641-1130965	XLOC_023845	1	5.4969	81.0337	325	#N/A	No	#N/A	#N/A	#N/A	#N/A	203
TCONS_00040218	scaffold08359:1200028-1200234	XLOC_023846	1	11.9756	176.541	207	#N/A	No	#N/A	#N/A	#N/A	#N/A	260
TCONS_00040220	scaffold08359:1768740-1769454	XLOC_023848	1	11.7965	173.9	715	#N/A	No	#N/A	#N/A	#N/A	#N/A	287
TCONS_00040221	scaffold08359:1917845-1918134	XLOC_023849	1	5.97529	88.0859	290	#N/A	No	#N/A	#N/A	#N/A	#N/A	324
TCONS_00040223	scaffold08359:2158090-2159037	XLOC_023851	1	2.39512	35.3081	948	#N/A	No	#N/A	#N/A	#N/A	#N/A	314
TCONS_00040248	scaffold08370:71384-72031	XLOC_023867	1	4.26328	62.8481	648	#N/A	No	#N/A	#N/A	#N/A	#N/A	260
TCONS_00040298	scaffold08386:1198-1856	XLOC_023888	2	17.849	263.125	659	#N/A	No	#N/A	#N/A	#N/A	#N/A	251
TCONS_00040366	scaffold08425:12834-13013	XLOC_023939	1	33.2663	490.402	180	#N/A	No	#N/A	#N/A	#N/A	#N/A	304
TCONS_00040369	scaffold08429:2449-2792	XLOC_023942	1	13.2134	194.789	344	#N/A	No	#N/A	#N/A	#N/A	#N/A	240
TCONS_00040380	scaffold08446:162490-164016	XLOC_023947	3	3.45374	50.9141	1527	GO:0044424	Yes	0	intracellular part;	0	#N/A	241
TCONS_00040382	scaffold08446:164567-165345	XLOC_023947	1	2.95199	43.5174	779	#N/A	No	#N/A	#N/A	#N/A	#N/A	287
TCONS_00040466	scaffold08446:30766-31034	XLOC_023996	1	8.26068	121.777	269	#N/A	No	#N/A	#N/A	#N/A	#N/A	249
TCONS_00040468	scaffold08446:362906-363188	XLOC_023998	1	26.6763	393.254	283	#N/A	No	#N/A	#N/A	#N/A	#N/A	237
TCONS_00040469	scaffold08446:428946-429282	XLOC_023999	1	11.2715	166.161	337	#N/A	No	#N/A	#N/A	#N/A	#N/A	435
TCONS_00040472	scaffold08454:20678-20758	XLOC_024002	1	1747.16	25756	81	#N/A	No	#N/A	#N/A	#N/A	#N/A	227.5
TCONS_00040475	scaffold08458:14645-14700	XLOC_024005	1	12910.4	190322	56	#N/A	No	#N/A	#N/A	#N/A	#N/A	#N/A
TCONS_00040476	scaffold08458:41884-41983	XLOC_024006	1	3355.21	49461.5	100	#N/A	No	#N/A	#N/A	#N/A	#N/A	213
TCONS_00040492	scaffold08473:85166-86174	XLOC_024016	3	4.15534	61.2568	1009	GO:0000166	Yes	0	0	nucleotide binding;	#N/A	419
TCONS_00040493	scaffold08473:85621-86174	XLOC_024016	2	4.1146	60.6562	554	#N/A	No	#N/A	#N/A	#N/A	#N/A	296
TCONS_00040537	scaffold08473:210090-210363	XLOC_024042	1	4.24866	62.6325	274	#N/A	No	#N/A	#N/A	#N/A	#N/A	192
TCONS_00040543	scaffold08477:53419-59327	XLOC_024047	2	4.93238	72.7116	5909	#N/A	No	#N/A	#N/A	#N/A	#N/A	412
TCONS_00040598	scaffold08494:17370-28225	XLOC_024076	3	21.0088	309.706	10856	#N/A	No	#N/A	#N/A	#N/A	#N/A	209
TCONS_00040630	scaffold08494:134743-135284	XLOC_024088	1	6.90112	101.734	542	#N/A	No	#N/A	#N/A	#N/A	#N/A	242
TCONS_00040633	scaffold08498:65030-65207	XLOC_024090	1	138.627	2043.6	178	#N/A	No	#N/A	#N/A	#N/A	#N/A	134.5
TCONS_00040671	scaffold08511:115-401	XLOC_024117	1	5.01483	73.9272	287	#N/A	No	#N/A	#N/A	#N/A	#N/A	250
TCONS_00040691	scaffold08517:55676-73702	XLOC_024132	2	26.2939	387.616	18027	GO:0005488,GO:0016787,GO:0016740,GO:0043170,GO:0044238	Yes	macromolecule metabolic process; primary metabolic process;	0	binding; hydrolase activity; transferase activity;	#N/A	299
TCONS_00040708	scaffold08539:184191-184585	XLOC_024143	1	3.0795	45.3971	395	#N/A	No	#N/A	#N/A	#N/A	#N/A	280
TCONS_00040766	scaffold08542:566911-577000	XLOC_024170	2	712.933	10509.9	10090	GO:0002679,GO:0010200,GO:0009410,GO:0016787,GO:0000956,GO:0005829,GO:0006486,GO:0003700,GO:0045893,GO:0005634,GO:0035556	Yes	respiratory burst involved in defense response; response to chitin; response to xenobiotic stimulus; nuclear-transcribed mRNA catabolic process; protein glycosylation; positive regulation of transcription, DNA-dependent; intracellular signal transduction;	cytosol; nucleus;	hydrolase activity; sequence-specific DNA binding transcription factor activity;	#N/A	305
TCONS_00040803	scaffold08542:175988-177483	XLOC_024190	2	4.01928	59.251	1496	#N/A	No	#N/A	#N/A	#N/A	#N/A	335
TCONS_00040867	scaffold08556:3713-4536	XLOC_024228	2	4.05819	59.8247	824	#N/A	No	#N/A	#N/A	#N/A	#N/A	236.5
TCONS_00040868	scaffold08556:3717-4164	XLOC_024228	1	3.37744	49.7893	448	#N/A	No	#N/A	#N/A	#N/A	#N/A	236.5
TCONS_00040870	scaffold08556:3723-8363	XLOC_024228	2	36.9006	543.978	4641	GO:0003899,GO:0003677,GO:0006351,GO:0009507,GO:0016787	Yes	transcription, DNA-dependent;	chloroplast;	DNA-directed RNA polymerase activity; DNA binding; hydrolase activity;	#N/A	236.5
TCONS_00040871	scaffold08556:7403-7636	XLOC_024229	1	5.16703	76.1707	234	GO:0003899,GO:0006351,GO:0003677,GO:0009507	Yes	transcription, DNA-dependent;	chloroplast;	DNA-directed RNA polymerase activity; DNA binding;	#N/A	221
TCONS_00040880	scaffold08559:53648-53813	XLOC_024233	1	85.4302	1259.39	166	#N/A	No	#N/A	#N/A	#N/A	#N/A	285
TCONS_00040889	scaffold08580:1-221	XLOC_024239	2	327.601	4829.39	221	#N/A	No	#N/A	#N/A	#N/A	#N/A	215
TCONS_00040928	scaffold08597:146071-146467	XLOC_024265	1	4.08759	60.2581	397	#N/A	No	#N/A	#N/A	#N/A	#N/A	202.5
TCONS_00040951	scaffold08597:139954-140412	XLOC_024274	1	8.65979	127.66	459	#N/A	No	#N/A	#N/A	#N/A	#N/A	368
TCONS_00040953	scaffold08606:1964-2791	XLOC_024276	1	2.78372	41.0367	828	#N/A	No	#N/A	#N/A	#N/A	#N/A	766
TCONS_00041005	scaffold08617:176015-176531	XLOC_024315	1	4.24596	62.5927	517	#N/A	No	#N/A	#N/A	#N/A	#N/A	374
TCONS_00041012	scaffold08624:71-692	XLOC_024321	1	10.0257	147.796	622	GO:0005488,GO:0005737,GO:0008173,GO:0006364	Yes	rRNA processing;	cytoplasm;	binding; RNA methyltransferase activity;	#N/A	470
TCONS_00041024	scaffold08635:33-768	XLOC_024327	1	3.2392	47.7514	736	#N/A	No	#N/A	#N/A	#N/A	#N/A	236
TCONS_00041034	scaffold08639:136191-136339	XLOC_024332	1	622.331	9174.21	149	#N/A	No	#N/A	#N/A	#N/A	#N/A	227
TCONS_00041035	scaffold08639:136401-136639	XLOC_024333	1	40.5119	597.214	239	GO:0048038,GO:0016168,GO:0016021,GO:0006354,GO:0009769,GO:0009539,GO:0016023,GO:0009535,GO:0010207	Yes	DNA-dependent transcription, elongation; photosynthesis, light harvesting in photosystem II; photosystem II assembly;	integral to membrane; photosystem II reaction center; cytoplasmic membrane-bounded vesicle; chloroplast thylakoid membrane;	quinone binding; chlorophyll binding;	0	260
TCONS_00041037	scaffold08643:3416-3885	XLOC_024335	1	37.1356	547.442	470	GO:0005818,GO:0005525,GO:0009793,GO:0006915,GO:0048488,GO:0006471,GO:0031116,GO:0007021,GO:0019003,GO:0005829,GO:0015870,GO:0070830,GO:0005758,GO:0034260,GO:0002009,GO:0040010,GO:0022008,GO:0010811,GO:0007165,GO:0009558,GO:0009630,GO:0030540,GO:0009792,GO:0043622,GO:0005794,GO:0000910,GO:0005515,GO:0034333,GO:0009960,GO:0051297,GO:0040035,GO:0005095,GO:0003924,GO:0010171,GO:0051457,GO:0040011,GO:…	Yes	embryo development ending in seed dormancy; apoptotic process; synaptic vesicle endocytosis; protein ADP-ribosylation; positive regulation of microtubule polymerization; tubulin complex assembly; acetylcholine transport; tight junction assembly; negative regulation of GTPase activity; morphogenesis of an epithelium; positive regulation of growth rate; neurogenesis; positive regulation of cell-sub…	aster; cytosol; mitochondrial intermembrane space; Golgi apparatus; nucleus; centrosome; lateral plasma membrane;	GTP binding; GDP binding; protein binding; GTPase inhibitor activity; GTPase activity;	#N/A	284
TCONS_00041040	scaffold08655:39692-55393	XLOC_024337	4	8.67131	127.83	15702	#N/A	No	#N/A	#N/A	#N/A	#N/A	234.5
TCONS_00041099	scaffold08679:294007-294136	XLOC_024377	1	651.904	9610.17	130	#N/A	No	#N/A	#N/A	#N/A	#N/A	124
TCONS_00041106	scaffold08686:178189-178896	XLOC_024384	3	231.632	3414.65	708	GO:0022625,GO:0003735,GO:0006412	Yes	translation;	cytosolic large ribosomal subunit;	structural constituent of ribosome;	#N/A	280.5
TCONS_00041148	scaffold08686:893563-896958	XLOC_024410	3	68.0371	1002.98	3396	#N/A	No	#N/A	#N/A	#N/A	#N/A	267
TCONS_00041168	scaffold08686:295485-296578	XLOC_024423	3	7.37551	108.727	1094	#N/A	No	#N/A	#N/A	#N/A	#N/A	323
TCONS_00041193	scaffold08686:560797-561584	XLOC_024439	2	31.2589	460.81	788	#N/A	No	#N/A	#N/A	#N/A	#N/A	236
TCONS_00041228	scaffold08686:120829-121149	XLOC_024460	1	3.40225	50.155	321	#N/A	No	#N/A	#N/A	#N/A	#N/A	284
TCONS_00041232	scaffold08696:12423-16623	XLOC_024463	5	9.14168	134.764	4201	GO:0003677	Yes	0	0	DNA binding;	#N/A	269.5
TCONS_00041235	scaffold08702:119-2205	XLOC_024465	5	7.78889	114.821	2087	GO:0045013,GO:0005515,GO:0005634	Yes	carbon catabolite repression of transcription;	nucleus;	protein binding;	#N/A	285
TCONS_00041236	scaffold08702:125-2205	XLOC_024465	5	7.173	105.742	2081	GO:0045013,GO:0005515,GO:0005634	Yes	carbon catabolite repression of transcription;	nucleus;	protein binding;	#N/A	285
TCONS_00041238	scaffold08708:59773-64088	XLOC_024467	2	15.9142	234.603	4316	GO:0005488,GO:0016787,GO:0016740,GO:0043170,GO:0044238	Yes	macromolecule metabolic process; primary metabolic process;	0	binding; hydrolase activity; transferase activity;	#N/A	369.5
TCONS_00041239	scaffold08708:71121-71579	XLOC_024468	1	15.08	222.305	459	#N/A	No	#N/A	#N/A	#N/A	#N/A	208
TCONS_00041244	scaffold08715:185673-186144	XLOC_024473	1	3.60318	53.117	472	#N/A	No	#N/A	#N/A	#N/A	#N/A	284
TCONS_00041285	scaffold08757:522272-523081	XLOC_024500	2	8.98566	132.464	810	#N/A	No	#N/A	#N/A	#N/A	#N/A	253
TCONS_00041306	scaffold08757:154935-155299	XLOC_024514	2	7.09806	104.638	365	#N/A	No	#N/A	#N/A	#N/A	#N/A	281
TCONS_00041333	scaffold08760:10139-10405	XLOC_024529	1	16.5045	243.305	267	#N/A	No	#N/A	#N/A	#N/A	#N/A	116
TCONS_00041353	scaffold08765:136897-137288	XLOC_024542	1	2.76029	40.6914	392	#N/A	No	#N/A	#N/A	#N/A	#N/A	140.5
TCONS_00041357	scaffold08786:29291-29507	XLOC_024546	1	6.82373	100.593	217	#N/A	No	#N/A	#N/A	#N/A	#N/A	291.5
TCONS_00041361	scaffold08798:17105-17442	XLOC_024549	1	119.137	1756.29	338	#N/A	No	#N/A	#N/A	#N/A	#N/A	215
TCONS_00041377	scaffold08799:164282-165300	XLOC_024561	2	5.97929	88.1449	1019	#N/A	No	#N/A	#N/A	#N/A	#N/A	389
TCONS_00041451	scaffold08799:166749-170401	XLOC_024610	2	53.4273	787.609	3653	GO:0005739	Yes	0	mitochondrion;	0	#N/A	245.5
TCONS_00041481	scaffold08799:413831-414252	XLOC_024626	2	27.1213	399.815	422	#N/A	No	#N/A	#N/A	#N/A	#N/A	187.5
TCONS_00041482	scaffold08799:413831-421581	XLOC_024626	2	5.48675	80.884	7751	#N/A	No	#N/A	#N/A	#N/A	#N/A	203.5
TCONS_00041483	scaffold08799:421106-421579	XLOC_024626	2	25.3472	373.661	474	#N/A	No	#N/A	#N/A	#N/A	#N/A	269
TCONS_00041484	scaffold08799:425417-432081	XLOC_024627	2	15.1793	223.768	6665	#N/A	No	#N/A	#N/A	#N/A	#N/A	263
TCONS_00041485	scaffold08799:431627-432106	XLOC_024627	2	11.5022	169.562	480	#N/A	No	#N/A	#N/A	#N/A	#N/A	245
TCONS_00041526	scaffold08799:841561-842139	XLOC_024652	2	4.33369	63.8859	579	#N/A	No	#N/A	#N/A	#N/A	#N/A	219
TCONS_00041527	scaffold08799:307852-308437	XLOC_024653	1	3.87739	57.1593	586	#N/A	No	#N/A	#N/A	#N/A	#N/A	254
TCONS_00041528	scaffold08799:336352-336738	XLOC_024654	1	2.85402	42.0732	387	#N/A	No	#N/A	#N/A	#N/A	#N/A	221.5
TCONS_00041529	scaffold08799:659850-660072	XLOC_024655	1	104.73	1543.9	223	GO:0016021,GO:0009522,GO:0015979,GO:0009535	Yes	photosynthesis;	integral to membrane; photosystem I; chloroplast thylakoid membrane;	0	#N/A	269
TCONS_00041553	scaffold08818:119213-119396	XLOC_024671	1	109.557	1615.06	184	#N/A	No	#N/A	#N/A	#N/A	#N/A	117.5
TCONS_00041555	scaffold08821:49980-50334	XLOC_024673	2	12.8396	189.277	355	#N/A	No	#N/A	#N/A	#N/A	#N/A	233
TCONS_00041562	scaffold08821:46389-46507	XLOC_024677	1	170.284	2510.27	119	#N/A	No	#N/A	#N/A	#N/A	#N/A	224
TCONS_00041572	scaffold08823:57888-58871	XLOC_024679	2	9.13984	134.737	984	GO:0005737	Yes	0	cytoplasm;	0	#N/A	260
TCONS_00041614	scaffold08832:13781-14389	XLOC_024699	1	3.62295	53.4084	609	#N/A	No	#N/A	#N/A	#N/A	#N/A	163
TCONS_00041671	scaffold08847:58208-60286	XLOC_024735	4	84.6342	1247.65	2079	#N/A	No	#N/A	#N/A	#N/A	#N/A	290
TCONS_00041711	scaffold08847:2146-2375	XLOC_024764	1	13.7043	202.024	230	#N/A	No	#N/A	#N/A	#N/A	#N/A	320
TCONS_00041797	scaffold08873:264128-264705	XLOC_024823	2	9.8199	144.762	578	#N/A	No	#N/A	#N/A	#N/A	#N/A	217
TCONS_00041867	scaffold08873:301302-301692	XLOC_024863	1	3.10794	45.8163	391	#N/A	No	#N/A	#N/A	#N/A	#N/A	275
TCONS_00041903	scaffold08886:39717-44327	XLOC_024887	3	3.13156	46.1645	4611	#N/A	No	#N/A	#N/A	#N/A	#N/A	257
TCONS_00041935	scaffold08895:85251-85333	XLOC_024901	1	925.782	13647.6	83	#N/A	No	#N/A	#N/A	#N/A	#N/A	209
TCONS_00041939	scaffold08910:15822-16271	XLOC_024904	2	19.554	288.259	450	#N/A	No	#N/A	#N/A	#N/A	#N/A	281
TCONS_00041940	scaffold08910:15822-17987	XLOC_024904	2	10.4523	154.085	2166	#N/A	No	#N/A	#N/A	#N/A	#N/A	281
TCONS_00042038	scaffold08934:634-834	XLOC_024955	1	56.2386	829.052	201	#N/A	No	#N/A	#N/A	#N/A	#N/A	203
TCONS_00042039	scaffold08934:8446-8792	XLOC_024956	1	4907.71	72347.9	347	#N/A	No	#N/A	#N/A	#N/A	#N/A	251
TCONS_00042040	scaffold08935:29165-29912	XLOC_024957	1	3.2377	47.7293	748	#N/A	No	#N/A	#N/A	#N/A	#N/A	277
TCONS_00042088	scaffold08983:46291-46520	XLOC_024978	1	39.8425	587.346	230	#N/A	No	#N/A	#N/A	#N/A	#N/A	286.5
TCONS_00042127	scaffold08994:212824-213248	XLOC_025001	1	2.70956	39.9435	425	#N/A	No	#N/A	#N/A	#N/A	#N/A	419
TCONS_00042128	scaffold08994:213414-214596	XLOC_025002	1	2.5305	37.3039	1183	#N/A	No	#N/A	#N/A	#N/A	#N/A	210
TCONS_00042129	scaffold08994:214977-215278	XLOC_025003	1	6.88376	101.478	302	#N/A	No	#N/A	#N/A	#N/A	#N/A	271
TCONS_00042130	scaffold08994:227610-227895	XLOC_025004	1	8.03143	118.397	286	#N/A	No	#N/A	#N/A	#N/A	#N/A	233
TCONS_00042250	scaffold09000:660394-661274	XLOC_025072	3	11.7412	173.085	881	#N/A	No	#N/A	#N/A	#N/A	#N/A	433
TCONS_00042251	scaffold09000:109345-109554	XLOC_025073	1	15.4727	228.093	210	#N/A	No	#N/A	#N/A	#N/A	#N/A	344
TCONS_00042253	scaffold09000:596717-597265	XLOC_025075	1	11.7466	173.165	549	#N/A	No	#N/A	#N/A	#N/A	#N/A	226
TCONS_00042255	scaffold09013:71438-77725	XLOC_025077	3	6.42	94.6418	6288	GO:0005829,GO:0055114,GO:0070401,GO:0009414,GO:0009651,GO:0009409,GO:0047036,GO:0016229,GO:0046482,GO:0009507,GO:0046686,GO:0016787,GO:0005634,GO:0008106	Yes	oxidation-reduction process; response to water deprivation; response to salt stress; response to cold; para-aminobenzoic acid metabolic process; response to cadmium ion;	cytosol; chloroplast; nucleus;	NADP+ binding; codeinone reductase (NADPH) activity; steroid dehydrogenase activity; hydrolase activity; alcohol dehydrogenase (NADP+) activity;	#N/A	368.5
TCONS_00042256	scaffold09013:77985-79617	XLOC_025078	2	4.64232	68.4357	1633	GO:0009414,GO:0046482,GO:0070401,GO:0008106,GO:0046394,GO:0051596,GO:0009651,GO:0016229,GO:0009507,GO:0005996,GO:0005829,GO:0006631,GO:0046686,GO:0009409,GO:0055114,GO:0005634	Yes	response to water deprivation; para-aminobenzoic acid metabolic process; carboxylic acid biosynthetic process; methylglyoxal catabolic process; response to salt stress; monosaccharide metabolic process; fatty acid metabolic process; response to cadmium ion; response to cold; oxidation-reduction process;	chloroplast; cytosol; nucleus;	NADP+ binding; alcohol dehydrogenase (NADP+) activity; steroid dehydrogenase activity;	#N/A	464
TCONS_00042277	scaffold09018:234754-235134	XLOC_025090	1	4.12193	60.7642	381	#N/A	No	#N/A	#N/A	#N/A	#N/A	299
TCONS_00042282	scaffold09021:28012-28115	XLOC_025094	1	245.088	3613.02	104	GO:0008380,GO:0003723,GO:0006397,GO:0009507,GO:0008033	Yes	RNA splicing; mRNA processing; tRNA processing;	chloroplast;	RNA binding;	#N/A	#N/A
TCONS_00042285	scaffold09022:58391-58991	XLOC_025097	2	28.5617	421.049	601	GO:0005829,GO:0005516,GO:0048316,GO:0009813,GO:0009933,GO:0016616,GO:0080178,GO:0080110,GO:0017076,GO:0048366,GO:0006400,GO:0005783	Yes	seed development; flavonoid biosynthetic process; meristem structural organization; 5-carbamoylmethyluridine metabolic process; sporopollenin biosynthetic process; leaf development; tRNA modification;	cytosol; endoplasmic reticulum;	calmodulin binding; oxidoreductase activity, acting on the CH-OH group of donors, NAD or NADP as acceptor; purine nucleotide binding;	#N/A	261
TCONS_00042289	scaffold09036:95-1579	XLOC_025101	4	7.9456	117.132	1485	GO:0005975,GO:0004556,GO:0009793,GO:0009507	Yes	carbohydrate metabolic process; embryo development ending in seed dormancy;	chloroplast;	alpha-amylase activity;	#N/A	233
TCONS_00042293	scaffold09038:33935-34168	XLOC_025104	1	16.5927	244.605	234	#N/A	No	#N/A	#N/A	#N/A	#N/A	220
TCONS_00042295	scaffold09043:4489-4677	XLOC_025106	1	51.3	756.249	189	#N/A	No	#N/A	#N/A	#N/A	#N/A	257
TCONS_00042296	scaffold09048:2900-2976	XLOC_025107	1	669.557	9870.41	77	#N/A	No	#N/A	#N/A	#N/A	#N/A	165
TCONS_00042297	scaffold09051:684-1762	XLOC_025108	2	33.6779	496.47	1079	#N/A	No	#N/A	#N/A	#N/A	#N/A	248
TCONS_00042304	scaffold09069:318-647	XLOC_025115	1	24.3478	358.928	330	#N/A	No	#N/A	#N/A	#N/A	#N/A	220
TCONS_00042352	scaffold09092:65550-67809	XLOC_025138	7	4.59693	67.7666	2260	#N/A	No	#N/A	#N/A	#N/A	#N/A	419
TCONS_00042361	scaffold09100:232624-232798	XLOC_025142	1	200.417	2954.49	175	#N/A	No	#N/A	#N/A	#N/A	#N/A	#N/A
TCONS_00042383	scaffold09120:264336-266676	XLOC_025157	2	5.46164	80.5138	2341	#N/A	No	#N/A	#N/A	#N/A	#N/A	348.5
TCONS_00042482	scaffold09132:10367-10426	XLOC_025218	1	7603.21	112084	60	#N/A	No	#N/A	#N/A	#N/A	#N/A	177
TCONS_00042533	scaffold09140:95286-105451	XLOC_025235	2	4.02947	59.4012	10166	GO:0005525,GO:0043269,GO:0043090,GO:0010363,GO:0016051,GO:0048765,GO:0030243,GO:0005783,GO:0005774,GO:0043069,GO:0015802,GO:0048527,GO:0006612,GO:0006888,GO:0016558,GO:0010048,GO:0005886,GO:0044425,GO:0016787,GO:0006862,GO:0061025,GO:0000956,GO:0015696,GO:0009932,GO:0030036,GO:0005634,GO:0006635,GO:0009832	Yes	regulation of ion transport; amino acid import; regulation of plant-type hypersensitive response; carbohydrate biosynthetic process; root hair cell differentiation; cellulose metabolic process; negative regulation of programmed cell death; basic amino acid transport; lateral root development; protein targeting to membrane; ER to Golgi vesicle-mediated transport; protein import into peroxisome mat…	endoplasmic reticulum; vacuolar membrane; plasma membrane; membrane part; nucleus;	GTP binding; hydrolase activity;	#N/A	410.5
TCONS_00042536	scaffold09146:390-691	XLOC_025237	2	47.1441	694.984	302	#N/A	No	#N/A	#N/A	#N/A	#N/A	239
TCONS_00042544	scaffold09150:333469-336768	XLOC_025241	4	2.40063	35.3893	3300	#N/A	No	#N/A	#N/A	#N/A	#N/A	365
TCONS_00042577	scaffold09150:306594-306837	XLOC_025259	1	40.3429	594.723	244	#N/A	No	#N/A	#N/A	#N/A	#N/A	275
TCONS_00042586	scaffold09151:154163-192659	XLOC_025268	2	8.17718	120.546	38497	#N/A	No	#N/A	#N/A	#N/A	#N/A	2070.5
TCONS_00042587	scaffold09151:191845-192751	XLOC_025268	1	5.03771	74.2645	907	#N/A	No	#N/A	#N/A	#N/A	#N/A	462
TCONS_00042718	scaffold09151:9825-10109	XLOC_025346	1	28.7679	424.087	285	#N/A	No	#N/A	#N/A	#N/A	#N/A	191.5
TCONS_00042719	scaffold09151:155355-156313	XLOC_025347	1	6.3428	93.5036	959	#N/A	No	#N/A	#N/A	#N/A	#N/A	281
TCONS_00042720	scaffold09151:159692-160031	XLOC_025348	1	8.42122	124.143	340	#N/A	No	#N/A	#N/A	#N/A	#N/A	198
TCONS_00042721	scaffold09151:172372-172979	XLOC_025349	1	8.53586	125.833	608	#N/A	No	#N/A	#N/A	#N/A	#N/A	403
TCONS_00042722	scaffold09151:177381-177732	XLOC_025350	1	11.1973	165.067	352	#N/A	No	#N/A	#N/A	#N/A	#N/A	311.5
TCONS_00042723	scaffold09151:209658-209724	XLOC_025351	1	1968.67	29021.5	67	#N/A	No	#N/A	#N/A	#N/A	#N/A	157.5
TCONS_00042724	scaffold09151:209888-209981	XLOC_025352	1	352.794	5200.79	94	#N/A	No	#N/A	#N/A	#N/A	#N/A	239
TCONS_00042725	scaffold09151:629268-629758	XLOC_025353	1	712.853	10508.7	491	#N/A	No	#N/A	#N/A	#N/A	#N/A	258.5
TCONS_00042741	scaffold09178:9-147	XLOC_025363	1	134.576	1983.87	139	#N/A	No	#N/A	#N/A	#N/A	#N/A	#N/A
TCONS_00042755	scaffold09180:166664-167020	XLOC_025370	1	9.01602	132.911	357	GO:0008535,GO:0017004,GO:0016021,GO:0009535	Yes	respiratory chain complex IV assembly; cytochrome complex assembly;	integral to membrane; chloroplast thylakoid membrane;	0	#N/A	242
TCONS_00042756	scaffold09180:167727-168020	XLOC_025371	1	16.0885	237.172	294	#N/A	No	#N/A	#N/A	#N/A	#N/A	254
TCONS_00042758	scaffold09190:1845-1981	XLOC_025373	1	123.832	1825.49	137	#N/A	No	#N/A	#N/A	#N/A	#N/A	243
TCONS_00042774	scaffold09209:55188-55255	XLOC_025385	1	3403.38	50171.6	68	#N/A	No	#N/A	#N/A	#N/A	#N/A	210
TCONS_00042775	scaffold09209:55435-55553	XLOC_025386	1	494.915	7295.89	119	GO:0016491,GO:0005506,GO:0020037,GO:0045158,GO:0016021,GO:0022904,GO:0015979,GO:0009535	Yes	respiratory electron transport chain; photosynthesis;	integral to membrane; chloroplast thylakoid membrane;	oxidoreductase activity; iron ion binding; heme binding; electron transporter, transferring electrons within cytochrome b6/f complex of photosystem II activity;	#N/A	233
TCONS_00042776	scaffold09209:117861-118951	XLOC_025387	1	10.0778	148.564	1091	#N/A	No	#N/A	#N/A	#N/A	#N/A	383
TCONS_00042777	scaffold09209:120183-120504	XLOC_025388	1	44.634	657.981	322	#N/A	No	#N/A	#N/A	#N/A	#N/A	263.5
TCONS_00042788	scaffold09218:235284-235447	XLOC_025395	1	41.6424	613.88	164	#N/A	No	#N/A	#N/A	#N/A	#N/A	222.5
TCONS_00042797	scaffold09223:272559-272808	XLOC_025403	1	3.65538	53.8866	250	#N/A	No	#N/A	#N/A	#N/A	#N/A	247
TCONS_00042812	scaffold09231:177273-177995	XLOC_025412	1	3.76041	55.4348	723	#N/A	No	#N/A	#N/A	#N/A	#N/A	303.5
TCONS_00042830	scaffold09231:41323-41636	XLOC_025426	1	34.8227	513.346	314	#N/A	No	#N/A	#N/A	#N/A	#N/A	338
TCONS_00042840	scaffold09243:10076-10205	XLOC_025432	1	67.0891	989.008	130	#N/A	No	#N/A	#N/A	#N/A	#N/A	216
TCONS_00042844	scaffold09260:56643-59547	XLOC_025436	3	8.60252	126.816	2905	#N/A	No	#N/A	#N/A	#N/A	#N/A	245
TCONS_00042949	scaffold09274:167042-171654	XLOC_025498	4	7.07272	104.264	4613	GO:0006952,GO:0046777,GO:0004383,GO:0004674,GO:0009620,GO:0009719,GO:0009751,GO:0009617,GO:0051716,GO:0005886,GO:0006182,GO:0005515	Yes	defense response; protein autophosphorylation; response to fungus; response to endogenous stimulus; response to salicylic acid stimulus; response to bacterium; cellular response to stimulus; cGMP biosynthetic process;	plasma membrane;	guanylate cyclase activity; protein serine/threonine kinase activity; protein binding;	#N/A	257
TCONS_00042989	scaffold09294:156149-158976	XLOC_025525	2	18.4085	271.372	2828	GO:0003824,GO:0030170	Yes	0	0	catalytic activity; pyridoxal phosphate binding;	#N/A	327
TCONS_00043021	scaffold09294:574586-574731	XLOC_025542	1	132.881	1958.89	146	#N/A	No	#N/A	#N/A	#N/A	#N/A	#N/A
TCONS_00043028	scaffold09298:99092-105048	XLOC_025548	2	6.24844	92.1126	5957	#N/A	No	#N/A	#N/A	#N/A	#N/A	236
TCONS_00043047	scaffold09305:49792-53745	XLOC_025561	5	4.93798	72.7943	3954	#N/A	No	#N/A	#N/A	#N/A	#N/A	254
TCONS_00043048	scaffold09305:52550-53745	XLOC_025561	2	2.54125	37.4623	1196	#N/A	No	#N/A	#N/A	#N/A	#N/A	235
TCONS_00043057	scaffold09305:75447-75730	XLOC_025565	1	11.6622	171.92	284	#N/A	No	#N/A	#N/A	#N/A	#N/A	202
TCONS_00043058	scaffold09313:3315-3706	XLOC_025566	1	13.599	200.473	392	#N/A	No	#N/A	#N/A	#N/A	#N/A	#N/A
TCONS_00043070	scaffold09324:106979-108193	XLOC_025575	2	2.56047	37.7456	1215	GO:0005634,GO:0009409	Yes	response to cold;	nucleus;	0	#N/A	299
TCONS_00043076	scaffold09324:153890-156432	XLOC_025578	4	21.0463	310.258	2543	#N/A	No	#N/A	#N/A	#N/A	#N/A	242
TCONS_00043080	scaffold09331:4374-5011	XLOC_025582	2	11.6643	171.952	638	#N/A	No	#N/A	#N/A	#N/A	#N/A	278
TCONS_00043081	scaffold09335:34543-36856	XLOC_025583	2	4.19691	61.8696	2314	#N/A	No	#N/A	#N/A	#N/A	#N/A	210.5
TCONS_00043082	scaffold09335:37032-41928	XLOC_025584	2	53.7765	792.757	4897	#N/A	No	#N/A	#N/A	#N/A	#N/A	227
TCONS_00043087	scaffold09335:134091-137206	XLOC_025586	2	4.64572	68.4859	3116	#N/A	No	#N/A	#N/A	#N/A	#N/A	209
TCONS_00043096	scaffold09335:35189-36856	XLOC_025593	2	22.3658	329.71	1668	#N/A	No	#N/A	#N/A	#N/A	#N/A	251
TCONS_00043116	scaffold09335:135495-135784	XLOC_025602	1	4.14845	61.1552	290	#N/A	No	#N/A	#N/A	#N/A	#N/A	209
TCONS_00043117	scaffold09335:135853-136458	XLOC_025603	1	2.91827	43.0203	606	#N/A	No	#N/A	#N/A	#N/A	#N/A	237.5
TCONS_00043143	scaffold09348:26603-26659	XLOC_025616	1	12412.9	182987	57	#N/A	No	#N/A	#N/A	#N/A	#N/A	198.5
TCONS_00043144	scaffold09348:26764-26940	XLOC_025617	1	47.4963	700.176	177	#N/A	No	#N/A	#N/A	#N/A	#N/A	246
TCONS_00043174	scaffold09356:419-772	XLOC_025639	1	2.29781	33.8736	354	#N/A	No	#N/A	#N/A	#N/A	#N/A	495
TCONS_00043190	scaffold09360:82378-83352	XLOC_025650	2	4.87753	71.9031	975	#N/A	No	#N/A	#N/A	#N/A	#N/A	495.5
TCONS_00043198	scaffold09360:208553-208896	XLOC_025654	1	27.8023	409.853	344	#N/A	No	#N/A	#N/A	#N/A	#N/A	374
TCONS_00043238	scaffold09360:65055-67028	XLOC_025668	3	4.8144	70.9724	1974	#N/A	No	#N/A	#N/A	#N/A	#N/A	281.5
TCONS_00043263	scaffold09360:315601-317658	XLOC_025679	2	2.49366	36.7608	2058	#N/A	No	#N/A	#N/A	#N/A	#N/A	401
TCONS_00043274	scaffold09365:59291-62035	XLOC_025687	6	32.2678	475.683	2745	GO:0000278,GO:0003723,GO:0005730,GO:0035196,GO:0000398,GO:0016607,GO:0042802,GO:0043687,GO:0030422,GO:0045893,GO:0035061,GO:0005886,GO:0000166	Yes	mitotic cell cycle; production of miRNAs involved in gene silencing by miRNA; mRNA splicing, via spliceosome; post-translational protein modification; production of siRNA involved in RNA interference; positive regulation of transcription, DNA-dependent;	nucleolus; nuclear speck; interchromatin granule; plasma membrane;	RNA binding; identical protein binding; nucleotide binding;	#N/A	416
TCONS_00043277	scaffold09365:59291-63546	XLOC_025687	7	5.70494	84.1004	4256	GO:0000278,GO:0003723,GO:0005730,GO:0035196,GO:0000398,GO:0016607,GO:0042802,GO:0043687,GO:0030422,GO:0045893,GO:0035061,GO:0005886	Yes	mitotic cell cycle; production of miRNAs involved in gene silencing by miRNA; mRNA splicing, via spliceosome; post-translational protein modification; production of siRNA involved in RNA interference; positive regulation of transcription, DNA-dependent;	nucleolus; nuclear speck; interchromatin granule; plasma membrane;	RNA binding; identical protein binding;	#N/A	416
TCONS_00043278	scaffold09365:62209-63546	XLOC_025687	3	27.7204	408.646	1338	#N/A	No	#N/A	#N/A	#N/A	#N/A	233
TCONS_00043305	scaffold09365:268838-269522	XLOC_025701	2	14.4801	213.462	685	#N/A	No	#N/A	#N/A	#N/A	#N/A	184
TCONS_00043343	scaffold09365:153039-154138	XLOC_025725	2	14.4999	213.753	1100	#N/A	No	#N/A	#N/A	#N/A	#N/A	284
TCONS_00043375	scaffold09365:67973-68638	XLOC_025743	1	2.35192	34.6713	666	GO:0003735,GO:0015934,GO:0006412	Yes	translation;	large ribosomal subunit;	structural constituent of ribosome;	#N/A	362
TCONS_00043376	scaffold09365:232187-232307	XLOC_025744	1	122.322	1803.24	121	#N/A	No	#N/A	#N/A	#N/A	#N/A	#N/A
TCONS_00043377	scaffold09365:272135-272340	XLOC_025745	1	10.9493	161.411	206	#N/A	No	#N/A	#N/A	#N/A	#N/A	198
TCONS_00043378	scaffold09365:318273-318980	XLOC_025746	1	3.59085	52.9352	708	#N/A	No	#N/A	#N/A	#N/A	#N/A	303
TCONS_00043423	scaffold09384:614-1482	XLOC_025778	1	18.4717	272.305	869	GO:0048767,GO:0090333,GO:0044446,GO:0009414,GO:0005777,GO:0044248,GO:0005242,GO:0006996,GO:0044238,GO:0032787,GO:0009536,GO:0009651,GO:0030029,GO:0010107,GO:0071822,GO:0030551,GO:0005886,GO:0042802,GO:0005739,GO:0005773,GO:0003988,GO:0048522,GO:0000041,GO:0005634,GO:0009860,GO:0071555	Yes	root hair elongation; regulation of stomatal closure; response to water deprivation; cellular catabolic process; organelle organization; primary metabolic process; monocarboxylic acid metabolic process; response to salt stress; actin filament-based process; potassium ion import; protein complex subunit organization; positive regulation of cellular process; transition metal ion transport; pollen t…	intracellular organelle part; peroxisome; plastid; plasma membrane; mitochondrion; vacuole; nucleus;	inward rectifier potassium channel activity; cyclic nucleotide binding; identical protein binding; acetyl-CoA C-acyltransferase activity;	#N/A	230.5
TCONS_00043440	scaffold09387:200019-200285	XLOC_025788	1	26.4458	389.857	267	#N/A	No	#N/A	#N/A	#N/A	#N/A	257.5
TCONS_00043442	scaffold09399:61120-61619	XLOC_025790	2	4.49541	66.27	500	#N/A	No	#N/A	#N/A	#N/A	#N/A	299
TCONS_00043490	scaffold09414:23894-24083	XLOC_025815	1	14.566	214.728	190	#N/A	No	#N/A	#N/A	#N/A	#N/A	#N/A
TCONS_00043498	scaffold09421:31562-32864	XLOC_025820	1	4.14627	61.1231	1303	#N/A	No	#N/A	#N/A	#N/A	#N/A	1407
TCONS_00043499	scaffold09421:33414-33605	XLOC_025821	1	22.4768	331.346	192	#N/A	No	#N/A	#N/A	#N/A	#N/A	233
TCONS_00043545	scaffold09427:337-697	XLOC_025845	1	9.12166	134.469	361	#N/A	No	#N/A	#N/A	#N/A	#N/A	245
TCONS_00043587	scaffold09434:101672-103900	XLOC_025865	2	11.4928	169.423	2229	#N/A	No	#N/A	#N/A	#N/A	#N/A	270.5
TCONS_00043600	scaffold09434:144469-145053	XLOC_025868	1	5.47711	80.7419	585	#N/A	No	#N/A	#N/A	#N/A	#N/A	317
TCONS_00043609	scaffold09458:30761-30867	XLOC_025872	1	453.717	6688.56	107	#N/A	No	#N/A	#N/A	#N/A	#N/A	171
TCONS_00043619	scaffold09460:116190-119161	XLOC_025874	2	3.1252	46.0707	2972	#N/A	No	#N/A	#N/A	#N/A	#N/A	209
TCONS_00043688	scaffold09460:259487-259587	XLOC_025902	1	20225	298150	101	#N/A	No	#N/A	#N/A	#N/A	#N/A	212
TCONS_00043689	scaffold09460:392315-392377	XLOC_025903	1	622422	9.17556e+06	63	#N/A	No	#N/A	#N/A	#N/A	#N/A	165
TCONS_00043694	scaffold09469:44285-44747	XLOC_025908	1	4.00908	59.1007	463	GO:0071704,GO:0019199,GO:0008544,GO:0005515,GO:0016045,GO:0010033,GO:0044237,GO:0002764,GO:0010359,GO:0010204,GO:0009790,GO:0009814,GO:0009553,GO:0009626,GO:0009506,GO:1901700,GO:0005886	Yes	organic substance metabolic process; epidermis development; detection of bacterium; response to organic substance; cellular metabolic process; immune response-regulating signaling pathway; regulation of anion channel activity; defense response signaling pathway, resistance gene-independent; embryo development; defense response, incompatible interaction; embryo sac development; plant-type hypersen…	plasmodesma; plasma membrane;	transmembrane receptor protein kinase activity; protein binding;	#N/A	294
TCONS_00043746	scaffold09492:452897-455427	XLOC_025947	3	3.01954	44.5132	2531	#N/A	No	#N/A	#N/A	#N/A	#N/A	356
TCONS_00043810	scaffold09492:454722-455427	XLOC_025974	1	3.65359	53.8601	706	#N/A	No	#N/A	#N/A	#N/A	#N/A	533
TCONS_00043821	scaffold09492:412782-415020	XLOC_025982	1	3.61534	53.2963	2239	GO:0046983,GO:0003676	Yes	0	0	protein dimerization activity; nucleic acid binding;	#N/A	554
TCONS_00043836	scaffold09501:201268-202869	XLOC_025995	3	322.654	4756.47	1602	GO:0006413,GO:0019083,GO:0003723,GO:0005739,GO:0003735,GO:0006414,GO:0022627,GO:0005515,GO:0006415,GO:0006614,GO:0000184	Yes	translational initiation; viral transcription; translational elongation; translational termination; SRP-dependent cotranslational protein targeting to membrane; nuclear-transcribed mRNA catabolic process, nonsense-mediated decay;	mitochondrion; cytosolic small ribosomal subunit;	RNA binding; structural constituent of ribosome; protein binding;	#N/A	538
TCONS_00044028	scaffold09532:64-363	XLOC_026103	1	9.3319	137.568	300	#N/A	No	#N/A	#N/A	#N/A	#N/A	328
TCONS_00044047	scaffold09549:51740-51794	XLOC_026112	1	11426.1	168440	55	#N/A	No	#N/A	#N/A	#N/A	#N/A	212
TCONS_00044066	scaffold09551:200726-207704	XLOC_026121	4	3.85729	56.8631	6979	GO:0003824	Yes	0	0	catalytic activity;	#N/A	326
TCONS_00044072	scaffold09555:26264-26842	XLOC_026125	2	7.53401	111.064	579	#N/A	No	#N/A	#N/A	#N/A	#N/A	228
TCONS_00044073	scaffold09555:4687-5033	XLOC_026126	1	7.92334	116.804	347	#N/A	No	#N/A	#N/A	#N/A	#N/A	302
TCONS_00044074	scaffold09555:14551-14823	XLOC_026127	1	7.23231	106.617	273	#N/A	No	#N/A	#N/A	#N/A	#N/A	260
TCONS_00044110	scaffold09565:369521-370557	XLOC_026145	2	17.7584	261.79	1037	#N/A	No	#N/A	#N/A	#N/A	#N/A	391.5
TCONS_00044123	scaffold09565:44334-45080	XLOC_026155	2	4.96535	73.1978	747	#N/A	No	#N/A	#N/A	#N/A	#N/A	269
TCONS_00044159	scaffold09570:88921-89721	XLOC_026175	2	8.91506	131.423	801	#N/A	No	#N/A	#N/A	#N/A	#N/A	293
TCONS_00044198	scaffold09576:139566-140160	XLOC_026204	2	3.93265	57.9739	595	#N/A	No	#N/A	#N/A	#N/A	#N/A	242
TCONS_00044208	scaffold09585:7287-7887	XLOC_026211	2	17.993	265.247	601	#N/A	No	#N/A	#N/A	#N/A	#N/A	254
TCONS_00044212	scaffold09588:142328-142449	XLOC_026215	1	119373	1.75976e+06	122	#N/A	No	#N/A	#N/A	#N/A	#N/A	74
TCONS_00044213	scaffold09596:7537-7697	XLOC_026216	1	77.7987	1146.88	161	#N/A	No	#N/A	#N/A	#N/A	#N/A	215
TCONS_00044218	scaffold09601:57133-58754	XLOC_026220	2	28.9879	427.331	1622	#N/A	No	#N/A	#N/A	#N/A	#N/A	427.5
TCONS_00044238	scaffold09608:24743-24907	XLOC_026232	1	134.46	1982.17	165	GO:0005739,GO:0016021,GO:0006354,GO:0009539,GO:0016023,GO:0009535,GO:0010207	Yes	DNA-dependent transcription, elongation; photosystem II assembly;	mitochondrion; integral to membrane; photosystem II reaction center; cytoplasmic membrane-bounded vesicle; chloroplast thylakoid membrane;	0	#N/A	259.5
TCONS_00044239	scaffold09612:9711-9781	XLOC_026233	1	10261.3	151269	71	#N/A	No	#N/A	#N/A	#N/A	#N/A	#N/A
TCONS_00044265	scaffold09619:373629-373726	XLOC_026245	1	462.178	6813.29	98	#N/A	No	#N/A	#N/A	#N/A	#N/A	205.5
TCONS_00044281	scaffold09651:20592-20809	XLOC_026257	1	57.3369	845.243	218	#N/A	No	#N/A	#N/A	#N/A	#N/A	305
TCONS_00044302	scaffold09657:124143-128196	XLOC_026272	5	2.83139	41.7395	4054	GO:0009823,GO:0008131,GO:0009753,GO:0022900,GO:0009694,GO:0010103,GO:0048507,GO:0019139,GO:0005615,GO:0016023,GO:0010089,GO:0005788,GO:0050660,GO:0008762,GO:0005773,GO:0044036	Yes	cytokinin catabolic process; response to jasmonic acid stimulus; electron transport chain; jasmonic acid metabolic process; stomatal complex morphogenesis; meristem development; xylem development; cell wall macromolecule metabolic process;	extracellular space; cytoplasmic membrane-bounded vesicle; endoplasmic reticulum lumen; vacuole;	primary amine oxidase activity; cytokinin dehydrogenase activity; flavin adenine dinucleotide binding; UDP-N-acetylmuramate dehydrogenase activity;	#N/A	236
TCONS_00044341	scaffold09683:173254-174921	XLOC_026292	3	2.92394	43.1039	1668	#N/A	No	#N/A	#N/A	#N/A	#N/A	254
TCONS_00044383	scaffold09692:336975-337197	XLOC_026312	1	64.6459	952.991	223	#N/A	No	#N/A	#N/A	#N/A	#N/A	175
TCONS_00044414	scaffold09698:6-734	XLOC_026331	3	16.4061	241.854	729	#N/A	No	#N/A	#N/A	#N/A	#N/A	353
TCONS_00044512	scaffold09702:407110-415765	XLOC_026379	5	4.2228	62.2512	8656	GO:0016787	Yes	0	0	hydrolase activity;	#N/A	297
TCONS_00044514	scaffold09702:38095-39280	XLOC_026381	1	3.67492	54.1746	1186	#N/A	No	#N/A	#N/A	#N/A	#N/A	245
TCONS_00044539	scaffold09709:405365-431466	XLOC_026396	2	73.2103	1079.24	26102	GO:0047710,GO:1901363,GO:0072332,GO:0015964,GO:0005829,GO:0016151,GO:0032435,GO:0031625,GO:0042802,GO:0097159,GO:0006163,GO:0005886,GO:0005634,GO:0006260	Yes	intrinsic apoptotic signaling pathway by p53 class mediator; diadenosine triphosphate catabolic process; negative regulation of proteasomal ubiquitin-dependent protein catabolic process; purine nucleotide metabolic process; DNA replication;	cytosol; plasma membrane; nucleus;	bis(5'-adenosyl)-triphosphatase activity; heterocyclic compound binding; nickel cation binding; ubiquitin protein ligase binding; identical protein binding; organic cyclic compound binding;	#N/A	235
TCONS_00044551	scaffold09709:303658-304246	XLOC_026404	1	5.24042	77.2526	589	#N/A	No	#N/A	#N/A	#N/A	#N/A	409
TCONS_00044552	scaffold09713:4159-4552	XLOC_026405	1	10.4522	154.084	394	#N/A	No	#N/A	#N/A	#N/A	#N/A	338
TCONS_00044559	scaffold09727:13441-13703	XLOC_026412	1	13.3785	197.222	263	#N/A	No	#N/A	#N/A	#N/A	#N/A	264
TCONS_00044560	scaffold09727:26589-26848	XLOC_026413	1	7.10778	104.781	260	#N/A	No	#N/A	#N/A	#N/A	#N/A	378
TCONS_00044561	scaffold09727:64733-64864	XLOC_026414	1	1598.95	23571.2	132	#N/A	No	#N/A	#N/A	#N/A	#N/A	212
TCONS_00044565	scaffold09744:21891-26098	XLOC_026418	4	2.84392	41.9241	4208	#N/A	No	#N/A	#N/A	#N/A	#N/A	368
TCONS_00044610	scaffold09761:828068-828751	XLOC_026443	2	8.03109	118.392	684	#N/A	No	#N/A	#N/A	#N/A	#N/A	266
TCONS_00044639	scaffold09761:561854-565022	XLOC_026458	2	13.609	200.62	3169	GO:0003700,GO:0080113,GO:0010150,GO:0000156,GO:0010082,GO:0010029,GO:0009736,GO:0010119,GO:0080022,GO:0010043,GO:0031347,GO:0044212,GO:0016558,GO:0042802,GO:0009873,GO:0031537,GO:0009658,GO:0007623,GO:0045893,GO:0010380,GO:0044802,GO:0005634,GO:0006635,GO:0051707,GO:0006487,GO:1901701,GO:0009910,GO:0044085,GO:0003682	Yes	regulation of seed growth; leaf senescence; regulation of root meristem growth; regulation of seed germination; cytokinin mediated signaling pathway; regulation of stomatal movement; primary root development; response to zinc ion; regulation of defense response; protein import into peroxisome matrix; ethylene mediated signaling pathway; regulation of anthocyanin metabolic process; chloroplast org…	nucleus;	sequence-specific DNA binding transcription factor activity; phosphorelay response regulator activity; transcription regulatory region DNA binding; identical protein binding; chromatin binding;	#N/A	243.5
TCONS_00044660	scaffold09761:937297-945164	XLOC_026466	8	10.0658	148.388	7868	GO:0000278,GO:0009630,GO:0080019,GO:0009611,GO:0005515,GO:0016579,GO:0009585,GO:0010345,GO:0009410,GO:0016571,GO:0000724,GO:0009651,GO:0010018,GO:0009507,GO:0000956,GO:0016627,GO:0010388,GO:0009640,GO:0006487,GO:0008284,GO:0006396,GO:0016567,GO:0009556,GO:0050062,GO:0003700,GO:0010212,GO:0045893,GO:0042753,GO:0005886,GO:0005634,GO:0008270	Yes	mitotic cell cycle; gravitropism; response to wounding; protein deubiquitination; red, far-red light phototransduction; suberin biosynthetic process; response to xenobiotic stimulus; histone methylation; double-strand break repair via homologous recombination; response to salt stress; far-red light signaling pathway; nuclear-transcribed mRNA catabolic process; cullin deneddylation; photomorphogen…	chloroplast; plasma membrane; nucleus;	fatty-acyl-CoA reductase (alcohol-forming) activity; protein binding; oxidoreductase activity, acting on the CH-CH group of donors; long-chain-fatty-acyl-CoA reductase activity; sequence-specific DNA binding transcription factor activity; zinc ion binding;	red/far-red	293
TCONS_00044663	scaffold09761:937297-945167	XLOC_026466	9	5.90876	87.1052	7871	GO:0000278,GO:0009630,GO:0080019,GO:0009611,GO:0005515,GO:0016579,GO:0009585,GO:0010345,GO:0009410,GO:0016571,GO:0000724,GO:0009651,GO:0010018,GO:0009507,GO:0000956,GO:0016627,GO:0010388,GO:0009640,GO:0006487,GO:0008284,GO:0006396,GO:0016567,GO:0009556,GO:0050062,GO:0003700,GO:0010212,GO:0045893,GO:0042753,GO:0005886,GO:0005634,GO:0008270	Yes	mitotic cell cycle; gravitropism; response to wounding; protein deubiquitination; red, far-red light phototransduction; suberin biosynthetic process; response to xenobiotic stimulus; histone methylation; double-strand break repair via homologous recombination; response to salt stress; far-red light signaling pathway; nuclear-transcribed mRNA catabolic process; cullin deneddylation; photomorphogen…	chloroplast; plasma membrane; nucleus;	fatty-acyl-CoA reductase (alcohol-forming) activity; protein binding; oxidoreductase activity, acting on the CH-CH group of donors; long-chain-fatty-acyl-CoA reductase activity; sequence-specific DNA binding transcription factor activity; zinc ion binding;	red/far-red	293
TCONS_00044664	scaffold09761:254617-254757	XLOC_026467	1	59.933	883.515	141	#N/A	No	#N/A	#N/A	#N/A	#N/A	#N/A
TCONS_00044666	scaffold09766:2-319	XLOC_026469	1	11.7035	172.53	318	#N/A	No	#N/A	#N/A	#N/A	#N/A	257
[truncated: 467 more rows]

## Sheet: TableS2
Table S2 Real-time quantitative RT-PCR verification and it used primers.
RNA-seq	Gene_ID	Gene name	CL1	CL2	CL3	CL4	CL5	CL6	CL7	CL8	CL9	SL1	SL2	SL3	SL4	SL5	SL6	SL7	SL8	SL9		Correlation
1	cassava4.1_000732m.g	SPS5	0	-0.0994723	0.9048	1.31854	1.45481	1.48549	1.50673	1.43094	1.27354	-0.563394	-0.503131	0.973324	1.43068	1.41654	1.24509	1.1839	1.22623	1.28958		0.887988		Cassava_ID	Name	Forward (5'-3')	Reverse (5'-3')
2	cassava4.1_000528m.g	SS3	0	-0.289949	2.04715	2.53335	2.3884	2.40996	2.43256	2.55224	2.29054	-2.54828	-0.476235	2.41936	2.3943	2.23363	2.09605	2.13296	2.10795	1.93715		0.903177		cassava4.1_000732m.g	SPS5	AGTGGGGCGGGTGCTATTGA	CTTCGCTCGCGGGTGTTG
3	cassava4.1_000894m.g	PHOT1	0	0.180976	-0.200251	-0.732581	-0.637888	-0.780985	-1.03777	-0.982818	-0.808461	-0.401617	0.614367	1.09485	0.878643	0.862848	0.774095	0.723861	0.697492	0.833706		0.937726		cassava4.1_000528m.g	SS3	GTGGAGAATTATTACTGGATGTG	TCCTTGAGCAGCCTTGAC
4	cassava4.1_004452m.g	NPH3.16	0	0.0781463	-0.554085	-1.30951	-1.46201	-1.56998	-1.68387	-1.75493	-1.4341	-1.25264	-0.162769	0.228849	-0.224046	-0.557976	-0.484671	-0.794741	-0.796965	-0.747034		0.926484		cassava4.1_000894m.g	PHOT1	ACCACGGTCGGTAGAACCTGAA	TCTGGGCTCTGGAGATGGGTTG
5	cassava4.1_004180m.g	NPH3.22	0	-0.458133	0.96815	1.4515	1.47927	1.38562	1.60145	1.68054	1.59936	-1.07782	-1.09868	1.79989	2.16054	2.29269	2.27109	2.3118	2.33537	2.30305		0.886528		cassava4.1_004452m.g	NPH3.16	CTGCTCTTCGCTGTGCTTCTGAAT	GGAGAGGCTAGACAAGGCAACCT
6	cassava4.1_000531m.g	PHYB	0	-0.0164486	0.522983	0.415538	0.427867	0.397408	0.112963	0.111637	-0.0640835	-0.280436	-0.183651	0.921572	0.738967	0.508549	0.177455	0.236886	0.20698	0.194989		0.892183		cassava4.1_004180m.g	NPH3.22	AGACCACTGCCAAGTTGACTGAGT	GTGTAGGACCATGTGACCTTCGC
7	cassava4.1_000568m.g	PHYE	0	-0.14984	0.247109	-0.228122	-0.0818763	-0.244429	-0.343215	-0.400097	-0.438535	-0.336895	-0.799903	0.257133	0.125355	0.0883155	-0.117883	-0.108935	-0.102015	-0.153894		0.623412		cassava4.1_000531m.g	PHYB	GCCTCGCTTGGTGATGCTGTT	CCCATTTGATCTCCTTCGCAGTGT
8	cassava4.1_007691m.g	PKS2	0	-0.543012	0.880383	0.817869	0.69346	0.399735	0.279586	0.3518	0.11249	-1.00076	0.316914	1.63212	1.27532	1.34548	1.33558	1.12375	1.25423	1.1778		0.922266		cassava4.1_000568m.g	PHYE	TGATTGAGACAGCCTCGGTTCCA	TCCGCAAGAGTCCTCGTGAACA
9	cassava4.1_010685m.g	DFR6	0	-0.455558	0.522247	-1.08359	-1.96503	-1.67506	-1.80235	-2.07808	-0.932948	-2.12146	-1.84451	-0.602136	-2.44572	-5.05496	-6.54019	-6.91828	-4.71537	-7.38073		0.918344		cassava4.1_007691m.g	PKS2	CAGTCTCGATCAAGGCTTCCAGTG	GCACCGCAGAGTTCACAGTTGA
10	cassava4.1_010212m.g	F3H	0	-0.0105243	0.896009	-0.740336	-1.63262	-1.39392	-1.3764	-1.79476	-0.773336	-1.75723	-1.44483	-1.39998	-3.55045	-5.41368	-6.37367	-6.65363	-5.48477	-6.88875		0.896553		cassava4.1_010685m.g	DFR6	GCCGTGAAGATGACAGGATGGATG	GGCTTGGTGGCATAGATGGCATTA
RT-PCR	Gene_ID	Gene name	CL1	CL2	CL3	CL4	CL5	CL6	CL7	CL8	CL9	SL1	SL2	SL3	SL4	SL5	SL6	SL7	SL8	SL9	avg_cor=	0.879466		cassava4.1_010212m.g	F3H	AAGGGCGGCTTCATCGTCTCT	TCCTCGGTCACTGCTCTCCATC
1	cassava4.1_000732m.g	SPS5	0	-0.3	1.113	1.73	0.84	1.86	1.17	1.98	1.62	-0.94	-0.84	1.41	1.87	1.26	1.64	2.83	1.64	1.66					β-Actin	TGATGAGTCTGGTCCATCCA	CCTCCTACGACCCAATCTCA
2	cassava4.1_000528m.g	SS3	0	0.54	2.01	3.72	2.35	0.87	0.93	3.26	2.34	-2.67	-0.56	2.55	2.45	2.37	2.15	2.17	2.25	2.09
3	cassava4.1_000894m.g	PHOT1	0	0.24	0.49	-0.86	-0.53	-0.83	-1.83	-1.14	-0.88	-0.48	0.73	2.19	1	0.99	0.89	0.83	0.31	0.75
4	cassava4.1_004452m.g	NPH3.16	0	0.12	-0.66	-0.52	-1.56	-1.77	-1.72	-1.93	-1.86	-1.55	-0.32	0.52	-0.55	-0.73	-0.66	-0.95	-1.16	-0.93
5	cassava4.1_004180m.g	NPH3.22	0	-0.64	1.53	1.66	1.64	1.59	1.88	1.95	2.07	-1.51	1.28	2.02	2.78	2.64	2.65	2.63	2.56	2.61
6	cassava4.1_000531m.g	PHYB	0	-0.86	0.84	0.654	0.76	0.64	-0.43	0.24	-0.1	-0.44	-0.33	1.11	0.96	0.71	0.23	0.36	0.34	0.34
7	cassava4.1_000568m.g	PHYE	0	-0.2	-0.288	-0.25	-0.1	-0.3	-0.37	-0.45	0.4	-0.42	-0.9	0.32	0.15	0.1	-0.15	-0.14	-0.13	-0.17
8	cassava4.1_007691m.g	PKS2	0	-0.84	1.02	1.07	0.82	0.72	0.53	-0.63	0.52	-1.51	-0.66	1.95	1.58	1.75	1.76	1.55	2.45	1.54
9	cassava4.1_010685m.g	DFR6	0	-0.66	0.73	-1.22	-2.14	-3.84	-2.02	-2.12	-1.21	-2.31	-2.02	-0.84	-2.65	-2.32	-6.73	-7.12	-4.93	-5.63
10	cassava4.1_010212m.g	F3H	0	-0.023	1.25	-0.92	-1.94	-1.55	-1.65	-2.14	-0.99	-2.03	-1.74	-1.97	-3.99	-5.89	-2.85	-6.95	-5.96	-4.23
	*expression values were devided by CL1 respectively, and then log2-transformed

## Sheet: TableS3
Table S3 Summary of GO term enrichment
No.	GO.ID	GO_class	Term	Annotated	Significant	Expected	Fisher_test	Group
82	GO:0003872	MF	6-phosphofructokinase activity	11	3	0.39	0.00586	C2
89	GO:0005945	CC	6-phosphofructokinase complex	11	3	0.38	0.0053	C2
10	GO:0016407	MF	acetyltransferase activity	51	8	1.94	0.00064	C1
69	GO:0016881	MF	acid-amino acid ligase activity	169	16	5.97	0.00033	C2
172	GO:0016881	MF	acid-amino acid ligase activity	169	22	12.32	0.0057	C4
386	GO:0003779	MF	actin binding	37	7	1.9	0.00244	C9
117	GO:0030554	MF	adenyl nucleotide binding	2299	100	75.9	0.00193	C3
391	GO:0030554	MF	adenyl nucleotide binding	2299	145	118.02	0.00402	C9
555	GO:0030554	MF	adenyl nucleotide binding	2299	181	137.52	3.7e-05	C11
116	GO:0032559	MF	adenyl ribonucleotide binding	2294	100	75.74	0.0018	C3
390	GO:0032559	MF	adenyl ribonucleotide binding	2294	145	117.77	0.00371	C9
554	GO:0032559	MF	adenyl ribonucleotide binding	2294	181	137.22	3.3e-05	C11
316	GO:0016832	MF	aldehyde-lyase activity	13	2	0.12	0.00655	C8
236	GO:0052646	BP	alditol phosphate metabolic process	10	2	0.1	0.00409	C5
475	GO:0003905	MF	alkylbase DNA N-glycosylase activity	10	4	0.33	0.00021	C10
522	GO:1901607	BP	alpha-amino acid biosynthetic process	63	8	2.33	0.00212	C10
804	GO:1901607	BP	alpha-amino acid biosynthetic process	63	9	3.61	0.00924	C12
523	GO:1901605	BP	alpha-amino acid metabolic process	96	10	3.55	0.00282	C10
191	GO:0042886	BP	amide transport	66	12	4.91	0.00313	C4
103	GO:0043038	BP	amino acid activation	60	7	2.27	0.00726	C2
791	GO:0043038	BP	amino acid activation	60	12	3.44	0.00012	C12
138	GO:0016597	MF	amino acid binding	39	5	1.29	0.00877	C3
483	GO:0016597	MF	amino acid binding	39	6	1.29	0.00162	C10
192	GO:0003333	BP	amino acid transmembrane transport	23	6	1.71	0.00563	C4
171	GO:0015171	MF	amino acid transmembrane transporter act...	23	6	1.68	0.00509	C4
193	GO:0006865	BP	amino acid transport	23	6	1.71	0.00563	C4
79	GO:0004812	MF	aminoacyl-tRNA ligase activity	59	7	2.09	0.00461	C2
701	GO:0004812	MF	aminoacyl-tRNA ligase activity	59	11	3.35	0.00043	C12
112	GO:0043168	MF	anion binding	2921	125	96.44	0.00086	C3
371	GO:0043168	MF	anion binding	2921	187	149.95	0.00045	C9
553	GO:0043168	MF	anion binding	2921	223	174.73	2.8e-05	C11
408	GO:0048046	CC	apoplast	33	6	1.67	0.00558	C9
335	GO:0009073	BP	aromatic amino acid family biosynthetic ...	18	4	0.21	4.9e-05	C8
525	GO:0009073	BP	aromatic amino acid family biosynthetic ...	18	4	0.67	0.00372	C10
326	GO:0009072	BP	aromatic amino acid family metabolic pro...	24	5	0.28	7.3e-06	C8
301	GO:0009066	BP	aspartate family amino acid metabolic pr...	11	2	0.12	0.00591	C7
118	GO:0005524	MF	ATP binding	2231	97	73.66	0.00231	C3
382	GO:0005524	MF	ATP binding	2231	145	114.53	0.00125	C9
551	GO:0005524	MF	ATP binding	2231	181	133.45	6.2e-06	C11
518	GO:0015986	BP	ATP synthesis coupled proton transport	23	5	0.85	0.0013	C10
707	GO:0042623	MF	ATPase activity, coupled	224	23	12.73	0.00442	C12
693	GO:0008026	MF	ATP-dependent helicase activity	109	18	6.2	4e-05	C12
429	GO:0006284	BP	base-excision repair	27	7	1.4	0.00035	C9
228	GO:0051274	BP	beta-glucan biosynthetic process	52	5	0.51	0.00015	C5
642	GO:0051274	BP	beta-glucan biosynthetic process	52	11	3.19	0.00025	C11
227	GO:0051273	BP	beta-glucan metabolic process	52	5	0.51	0.00015	C5
641	GO:0051273	BP	beta-glucan metabolic process	52	11	3.19	0.00025	C11
122	GO:0005488	MF	binding	9782	352	322.96	0.00353	C3
564	GO:0005488	MF	binding	9782	621	585.13	0.0061	C11
620	GO:0009058	BP	biosynthetic process	2697	214	165.22	6.8e-06	C11
745	GO:0009058	BP	biosynthetic process	2697	275	154.42	1.7e-27	C12
119	GO:0005509	MF	calcium ion binding	56	7	1.85	0.00235	C3
387	GO:0005544	MF	calcium-dependent phospholipid binding	12	4	0.62	0.00245	C9
232	GO:0016051	BP	carbohydrate biosynthetic process	100	6	0.98	0.00044	C5
55	GO:0016052	BP	carbohydrate catabolic process	89	10	4.03	0.00676	C1
328	GO:0016052	BP	carbohydrate catabolic process	89	8	1.05	9.3e-06	C8
126	GO:0097367	MF	carbohydrate derivative binding	2617	109	86.4	0.00485	C3
373	GO:0097367	MF	carbohydrate derivative binding	2617	169	134.35	0.00061	C9
547	GO:0097367	MF	carbohydrate derivative binding	2617	210	156.54	1.9e-06	C11
426	GO:1901135	BP	carbohydrate derivative metabolic proces...	305	32	15.85	0.00012	C9
679	GO:1901135	BP	carbohydrate derivative metabolic proces...	305	30	18.68	0.00688	C11
85	GO:0019200	MF	carbohydrate kinase activity	12	3	0.42	0.00761	C2
233	GO:0005975	BP	carbohydrate metabolic process	778	18	7.65	0.00054	C5
284	GO:0005975	BP	carbohydrate metabolic process	778	21	8.36	7.3e-05	C7
428	GO:0005975	BP	carbohydrate metabolic process	778	63	40.44	0.00025	C9
676	GO:0005975	BP	carbohydrate metabolic process	778	65	47.66	0.00596	C11
319	GO:0016830	MF	carbon-carbon lyase activity	81	4	0.77	0.00743	C8
274	GO:0016840	MF	carbon-nitrogen lyase activity	22	3	0.21	0.00112	C7
72	GO:0016835	MF	carbon-oxygen lyase activity	95	11	3.36	0.00052	C2
63	GO:0016838	MF	carbon-oxygen lyase activity, acting on ...	51	10	1.8	9.7e-06	C2
139	GO:0031406	MF	carboxylic acid binding	39	5	1.29	0.00877	C3
484	GO:0031406	MF	carboxylic acid binding	39	6	1.29	0.00162	C10
235	GO:0046394	BP	carboxylic acid biosynthetic process	194	7	1.91	0.00298	C5
291	GO:0046394	BP	carboxylic acid biosynthetic process	194	9	2.08	0.00024	C7
350	GO:0046394	BP	carboxylic acid biosynthetic process	194	8	2.28	0.00202	C8
504	GO:0046394	BP	carboxylic acid biosynthetic process	194	24	7.17	1.9e-07	C10
286	GO:0019752	BP	carboxylic acid metabolic process	361	13	3.88	0.00013	C7
323	GO:0019752	BP	carboxylic acid metabolic process	361	16	4.24	4.8e-06	C8
507	GO:0019752	BP	carboxylic acid metabolic process	361	32	13.34	4e-06	C10
794	GO:0019752	BP	carboxylic acid metabolic process	361	37	20.67	0.0004	C12
359	GO:0009056	BP	catabolic process	355	10	4.17	0.00895	C8
2	GO:0003824	MF	catalytic activity	7941	379	302.79	7.2e-11	C1
73	GO:0003824	MF	catalytic activity	7941	317	280.69	0.00088	C2
127	GO:0003824	MF	catalytic activity	7941	291	262.18	0.0053	C3
197	GO:0003824	MF	catalytic activity	7941	97	66.32	2.3e-08	C5
243	GO:0003824	MF	catalytic activity	7941	72	53.98	0.00026	C6
269	GO:0003824	MF	catalytic activity	7941	114	75.06	2.2e-11	C7
389	GO:0003824	MF	catalytic activity	7941	445	407.67	0.00357	C9
154	GO:1902494	CC	catalytic complex	195	15	7.21	0.00522	C3
108	GO:0043169	MF	cation binding	1895	90	62.57	0.00021	C3
575	GO:0005623	CC	cell	2766	281	220.22	1.6e-12	C11
720	GO:0005623	CC	cell	2766	323	231.71	4e-26	C12
647	GO:0007049	BP	cell cycle	51	10	3.12	0.0009	C11
660	GO:0051301	BP	cell division	19	5	1.16	0.00481	C11
576	GO:0044464	CC	cell part	2766	281	220.22	1.6e-12	C11
721	GO:0044464	CC	cell part	2766	323	231.71	4e-26	C12
35	GO:0045454	BP	cell redox homeostasis	130	17	5.88	7.5e-05	C1
409	GO:0005618	CC	cell wall	130	14	6.6	0.00573	C9
196	GO:0006081	BP	cellular aldehyde metabolic process	12	4	0.89	0.00931	C4
289	GO:0008652	BP	cellular amino acid biosynthetic process	111	7	1.19	0.00019	C7
348	GO:0008652	BP	cellular amino acid biosynthetic process	111	6	1.3	0.00193	C8
512	GO:0008652	BP	cellular amino acid biosynthetic process	111	15	4.1	1.3e-05	C10
797	GO:0008652	BP	cellular amino acid biosynthetic process	111	15	6.36	0.0016	C12
97	GO:0006520	BP	cellular amino acid metabolic process	233	18	8.82	0.00328	C2
283	GO:0006520	BP	cellular amino acid metabolic process	233	11	2.5	4e-05	C7
337	GO:0006520	BP	cellular amino acid metabolic process	233	11	2.74	9.1e-05	C8
516	GO:0006520	BP	cellular amino acid metabolic process	233	20	8.61	0.0004	C10
780	GO:0006520	BP	cellular amino acid metabolic process	233	33	13.34	1.2e-06	C12
756	GO:0006725	BP	cellular aromatic compound metabolic pro...	2206	201	126.3	2.9e-13	C12
614	GO:0044249	BP	cellular biosynthetic process	2498	207	153.03	4.4e-07	C11
741	GO:0044249	BP	cellular biosynthetic process	2498	269	143.02	< 1e-30	C12
230	GO:0034637	BP	cellular carbohydrate biosynthetic proce...	85	6	0.84	0.00018	C5
224	GO:0044262	BP	cellular carbohydrate metabolic process	152	8	1.49	0.00012	C5
300	GO:0044262	BP	cellular carbohydrate metabolic process	152	6	1.63	0.00588	C7
464	GO:0044262	BP	cellular carbohydrate metabolic process	152	16	7.9	0.00557	C9
616	GO:0022607	BP	cellular component assembly	107	21	6.55	1.7e-06	C11
776	GO:0022607	BP	cellular component assembly	107	21	6.13	5.6e-07	C12
618	GO:0044085	BP	cellular component biogenesis	147	25	9.01	2.8e-06	C11
764	GO:0044085	BP	cellular component biogenesis	147	30	8.42	7.9e-10	C12
438	GO:0006928	BP	cellular component movement	71	11	3.69	0.00101	C9
595	GO:0006928	BP	cellular component movement	71	33	4.35	9.1e-22	C11
621	GO:0016043	BP	cellular component organization	327	41	20.03	8.9e-06	C11
790	GO:0016043	BP	cellular component organization	327	36	18.72	0.00012	C12
619	GO:0071840	BP	cellular component organization or bioge...	367	45	22.48	5.9e-06	C11
779	GO:0071840	BP	cellular component organization or bioge...	367	45	21.01	9.6e-07	C12
229	GO:0006073	BP	cellular glucan metabolic process	85	6	0.84	0.00018	C5
445	GO:0006073	BP	cellular glucan metabolic process	85	11	4.42	0.00439	C9
649	GO:0006073	BP	cellular glucan metabolic process	85	13	5.21	0.00189	C11
31	GO:0019725	BP	cellular homeostasis	134	19	6.06	8.9e-06	C1
440	GO:0051641	BP	cellular localization	249	25	12.94	0.00121	C9
609	GO:0034622	BP	cellular macromolecular complex assembly	95	21	5.82	2.1e-07	C11
773	GO:0034622	BP	cellular macromolecular complex assembly	95	21	5.44	6.6e-08	C12
601	GO:0034645	BP	cellular macromolecule biosynthetic proc...	2059	190	126.13	3.8e-10	C11
739	GO:0034645	BP	cellular macromolecule biosynthetic proc...	2059	239	117.89	< 1e-30	C12
425	GO:0070727	BP	cellular macromolecule localization	176	22	9.15	0.00011	C9
603	GO:0044260	BP	cellular macromolecule metabolic process	4202	332	257.41	1e-09	C11
738	GO:0044260	BP	cellular macromolecule metabolic process	4202	391	240.58	< 1e-30	C12
613	GO:0044237	BP	cellular metabolic process	5263	385	322.41	3.8e-07	C11
743	GO:0044237	BP	cellular metabolic process	5263	438	301.33	6.5e-30	C12
293	GO:0042398	BP	cellular modified amino acid biosyntheti...	30	3	0.32	0.00397	C7
295	GO:0006575	BP	cellular modified amino acid metabolic p...	32	3	0.34	0.00477	C7
754	GO:0034641	BP	cellular nitrogen compound metabolic pro...	2227	204	127.51	9.9e-14	C12
218	GO:0033692	BP	cellular polysaccharide biosynthetic pro...	58	6	0.57	2.1e-05	C5
646	GO:0033692	BP	cellular polysaccharide biosynthetic pro...	58	11	3.55	0.00068	C11
219	GO:0044264	BP	cellular polysaccharide metabolic proces...	91	7	0.89	3e-05	C5
465	GO:0044264	BP	cellular polysaccharide metabolic proces...	91	11	4.73	0.00736	C9
657	GO:0044264	BP	cellular polysaccharide metabolic proces...	91	13	5.57	0.0035	C11
606	GO:0009987	BP	cellular process	6888	486	421.96	4.9e-08	C11
749	GO:0009987	BP	cellular process	6888	498	394.37	3.8e-20	C12
631	GO:0043623	BP	cellular protein complex assembly	40	10	2.45	0.00011	C11
424	GO:0034613	BP	cellular protein localization	176	22	9.15	0.00011	C9
598	GO:0044267	BP	cellular protein metabolic process	2319	215	142.06	7.9e-12	C11
751	GO:0044267	BP	cellular protein metabolic process	2319	225	132.77	1.8e-18	C12
158	GO:0006464	BP	cellular protein modification process	1556	74	54.1	0.0026	C3
416	GO:0006464	BP	cellular protein modification process	1556	117	80.87	1.4e-05	C9
802	GO:0006974	BP	cellular response to DNA damage stimulus	112	14	6.41	0.00467	C12
803	GO:0033554	BP	cellular response to stress	112	14	6.41	0.00467	C12
221	GO:0030244	BP	cellulose biosynthetic process	39	5	0.38	3.7e-05	C5
654	GO:0030244	BP	cellulose biosynthetic process	39	8	2.39	0.00215	C11
220	GO:0030243	BP	cellulose metabolic process	39	5	0.38	3.7e-05	C5
653	GO:0030243	BP	cellulose metabolic process	39	8	2.39	0.00215	C11
199	GO:0016760	MF	cellulose synthase (UDP-forming) activit...	30	5	0.25	4.5e-06	C5
198	GO:0016759	MF	cellulose synthase activity	30	5	0.25	4.5e-06	C5
179	GO:0009507	CC	chloroplast	23	6	1.56	0.0035	C4
583	GO:0000785	CC	chromatin	44	11	3.5	0.00049	C11
727	GO:0000785	CC	chromatin	44	14	3.69	7.4e-06	C12
635	GO:0031497	BP	chromatin assembly	50	11	3.06	0.00017	C11
767	GO:0031497	BP	chromatin assembly	50	17	2.86	1e-09	C12
639	GO:0006333	BP	chromatin assembly or disassembly	52	11	3.19	0.00025	C11
763	GO:0006333	BP	chromatin assembly or disassembly	52	18	2.98	2.3e-10	C12
630	GO:0006325	BP	chromatin organization	80	15	4.9	8.7e-05	C11
761	GO:0006325	BP	chromatin organization	80	23	4.58	5.6e-11	C12
581	GO:0044427	CC	chromosomal part	62	15	4.94	7.1e-05	C11
726	GO:0044427	CC	chromosomal part	62	21	5.19	1e-08	C12
582	GO:0005694	CC	chromosome	89	18	7.09	0.00017	C11
725	GO:0005694	CC	chromosome	89	26	7.46	6.5e-09	C12
626	GO:0051276	BP	chromosome organization	85	17	5.21	1.2e-05	C11
762	GO:0051276	BP	chromosome organization	85	23	4.87	2.2e-10	C12
405	GO:0048475	CC	coated membrane	51	9	2.59	0.0009	C9
412	GO:0030135	CC	coated vesicle	26	5	1.32	0.00883	C9
414	GO:0030662	CC	coated vesicle membrane	26	5	1.32	0.00883	C9
204	GO:0050662	MF	coenzyme binding	298	10	2.49	0.0002	C5
247	GO:0050662	MF	coenzyme binding	298	8	2.03	0.00097	C6
320	GO:0050662	MF	coenzyme binding	298	8	2.84	0.00773	C8
481	GO:0050662	MF	coenzyme binding	298	21	9.84	0.00094	C10
53	GO:0006732	BP	coenzyme metabolic process	74	9	3.35	0.00596	C1
207	GO:0048037	MF	cofactor binding	419	11	3.5	0.00078	C5
248	GO:0048037	MF	cofactor binding	419	9	2.85	0.00221	C6
276	GO:0048037	MF	cofactor binding	419	11	3.96	0.00212	C7
307	GO:0048037	MF	cofactor binding	419	11	3.99	0.00224	C8
473	GO:0048037	MF	cofactor binding	419	29	13.83	0.00015	C10
43	GO:0051186	BP	cofactor metabolic process	92	11	4.16	0.00284	C1
265	GO:0051186	BP	cofactor metabolic process	92	5	0.7	0.00064	C6
355	GO:0051186	BP	cofactor metabolic process	92	5	1.08	0.0045	C8
200	GO:0005507	MF	copper ion binding	120	7	1	6.5e-05	C5
272	GO:0005507	MF	copper ion binding	120	6	1.13	0.00097	C7
23	GO:0004197	MF	cysteine-type endopeptidase activity	20	4	0.76	0.00623	C1
169	GO:0004197	MF	cysteine-type endopeptidase activity	20	6	1.46	0.00236	C4
497	GO:0005737	CC	cytoplasm	908	54	37.73	0.00239	C10
579	GO:0005737	CC	cytoplasm	908	116	72.29	1e-08	C11
722	GO:0005737	CC	cytoplasm	908	161	76.06	1.6e-25	C12
399	GO:0016023	CC	cytoplasmic membrane-bounded vesicle	29	7	1.47	0.00047	C9
499	GO:0044444	CC	cytoplasmic part	720	44	29.92	0.00407	C10
577	GO:0044444	CC	cytoplasmic part	720	108	57.32	1.8e-12	C11
724	GO:0044444	CC	cytoplasmic part	720	132	60.31	1.8e-21	C12
402	GO:0031410	CC	cytoplasmic vesicle	32	7	1.62	0.00089	C9
413	GO:0030659	CC	cytoplasmic vesicle membrane	26	5	1.32	0.00883	C9
593	GO:0044430	CC	cytoskeletal part	62	11	4.94	0.00881	C11
381	GO:0008092	MF	cytoskeletal protein binding	41	8	2.1	0.00098	C9
592	GO:0005856	CC	cytoskeleton	87	14	6.93	0.00811	C11
466	GO:0007010	BP	cytoskeleton organization	34	6	1.77	0.00744	C9
500	GO:0005829	CC	cytosol	17	4	0.71	0.00449	C10
501	GO:0044445	CC	cytosolic part	17	4	0.71	0.00449	C10
353	GO:0043648	BP	dicarboxylic acid metabolic process	26	3	0.31	0.00338	C8
66	GO:0051213	MF	dioxygenase activity	189	18	6.68	0.00013	C2
5	GO:0015036	MF	disulfide oxidoreductase activity	85	13	3.24	1.9e-05	C1
586	GO:1990104	CC	DNA bending complex	44	11	3.5	0.00049	C11
730	GO:1990104	CC	DNA bending complex	44	14	3.69	7.4e-06	C12
698	GO:0003677	MF	DNA binding	1576	122	89.58	0.00022	C12
644	GO:0071103	BP	DNA conformation change	63	12	3.86	0.00038	C11
771	GO:0071103	BP	DNA conformation change	63	19	3.61	1.1e-09	C12
629	GO:0006259	BP	DNA metabolic process	253	32	15.5	7.2e-05	C11
748	GO:0006259	BP	DNA metabolic process	253	59	14.49	3.5e-21	C12
479	GO:0019104	MF	DNA N-glycosylase activity	12	4	0.4	0.00047	C10
633	GO:0006323	BP	DNA packaging	50	11	3.06	0.00017	C11
765	GO:0006323	BP	DNA packaging	50	17	2.86	1e-09	C12
585	GO:0044815	CC	DNA packaging complex	44	11	3.5	0.00049	C11
729	GO:0044815	CC	DNA packaging complex	44	14	3.69	7.4e-06	C12
700	GO:0034061	MF	DNA polymerase activity	18	6	1.02	0.00034	C12
801	GO:0006281	BP	DNA repair	111	14	6.36	0.0043	C12
627	GO:0006260	BP	DNA replication	58	13	3.55	3.7e-05	C11
752	GO:0006260	BP	DNA replication	58	23	3.32	2.4e-14	C12
655	GO:0006261	BP	DNA-dependent DNA replication	10	4	0.61	0.00218	C11
699	GO:0003887	MF	DNA-directed DNA polymerase activity	17	6	0.97	0.00024	C12
552	GO:0004579	MF	dolichyl-diphosphooligosaccharide-protei...	10	6	0.6	7.7e-06	C11
21	GO:0009055	MF	electron carrier activity	522	32	19.9	0.00571	C1
401	GO:0012505	CC	endomembrane system	163	19	8.27	0.00051	C9
702	GO:0004519	MF	endonuclease activity	51	10	2.9	0.00051	C12
692	GO:0016893	MF	endonuclease activity, active with eithe...	18	7	1.02	3.4e-05	C12
11	GO:0004175	MF	endopeptidase activity	322	24	12.28	0.0014	C1
709	GO:0004521	MF	endoribonuclease activity	21	5	1.19	0.00556	C12
705	GO:0016891	MF	endoribonuclease activity, producing 5'-...	15	5	0.85	0.00109	C12
517	GO:0015985	BP	energy coupled proton transport, down el...	23	5	0.85	0.0013	C10
195	GO:0051234	BP	establishment of localization	1383	126	102.98	0.00789	C4
430	GO:0051649	BP	establishment of localization in cell	235	25	12.21	0.00052	C9
437	GO:0045184	BP	establishment of protein localization	231	24	12.01	0.00094	C9
415	GO:0005576	CC	extracellular region	48	7	2.44	0.00981	C9
149	GO:0019898	CC	extrinsic component of membrane	16	6	0.59	1.4e-05	C3
240	GO:0006633	BP	fatty acid biosynthetic process	76	4	0.75	0.00659	C5
520	GO:0006633	BP	fatty acid biosynthetic process	76	9	2.81	0.00187	C10
521	GO:0006631	BP	fatty acid metabolic process	91	10	3.36	0.00189	C10
212	GO:0050660	MF	flavin adenine dinucleotide binding	114	5	0.95	0.00267	C5
313	GO:0004332	MF	fructose-bisphosphate aldolase activity	11	2	0.1	0.00468	C8
393	GO:0008378	MF	galactosyltransferase activity	32	6	1.64	0.00517	C9
643	GO:0010467	BP	gene expression	2575	195	157.74	0.00036	C11
746	GO:0010467	BP	gene expression	2575	257	147.43	1.1e-23	C12
226	GO:0009250	BP	glucan biosynthetic process	52	5	0.51	0.00015	C5
640	GO:0009250	BP	glucan biosynthetic process	52	11	3.19	0.00025	C11
231	GO:0044042	BP	glucan metabolic process	85	6	0.84	0.00018	C5
446	GO:0044042	BP	glucan metabolic process	85	11	4.42	0.00439	C9
650	GO:0044042	BP	glucan metabolic process	85	13	5.21	0.00189	C11
56	GO:0006007	BP	glucose catabolic process	76	9	3.44	0.0071	C1
329	GO:0006007	BP	glucose catabolic process	76	7	0.89	2.9e-05	C8
336	GO:0006006	BP	glucose metabolic process	86	7	1.01	6.5e-05	C8
202	GO:0046527	MF	glucosyltransferase activity	53	5	0.44	7.8e-05	C5
558	GO:0046527	MF	glucosyltransferase activity	53	12	3.17	5.3e-05	C11
435	GO:0009101	BP	glycoprotein biosynthetic process	59	10	3.07	0.00083	C9
624	GO:0009101	BP	glycoprotein biosynthetic process	59	14	3.61	9.3e-06	C11
434	GO:0009100	BP	glycoprotein metabolic process	59	10	3.07	0.00083	C9
623	GO:0009100	BP	glycoprotein metabolic process	59	14	3.61	9.3e-06	C11
463	GO:1901658	BP	glycosyl compound catabolic process	64	9	3.33	0.00555	C9
675	GO:1901658	BP	glycosyl compound catabolic process	64	10	3.92	0.00522	C11
442	GO:0070085	BP	glycosylation	67	10	3.48	0.00226	C9
628	GO:0070085	BP	glycosylation	67	14	4.1	4.3e-05	C11
397	GO:0005794	CC	Golgi apparatus	37	8	1.88	0.00042	C9
398	GO:0044431	CC	Golgi apparatus part	37	8	1.88	0.00042	C9
407	GO:0000139	CC	Golgi membrane	29	6	1.47	0.00284	C9
396	GO:0005798	CC	Golgi-associated vesicle	14	6	0.71	3.4e-05	C9
406	GO:0030660	CC	Golgi-associated vesicle membrane	12	4	0.61	0.00232	C9
476	GO:0005525	MF	GTP binding	269	21	8.88	0.00024	C10
561	GO:0005525	MF	GTP binding	269	28	16.09	0.0031	C11
447	GO:0006184	BP	GTP catabolic process	62	9	3.22	0.00448	C9
658	GO:0006184	BP	GTP catabolic process	62	10	3.8	0.00413	C11
471	GO:0046039	BP	GTP metabolic process	70	9	3.64	0.00996	C9
656	GO:0046039	BP	GTP metabolic process	70	11	4.29	0.00331	C11
474	GO:0003924	MF	GTPase activity	89	11	2.94	0.00016	C10
565	GO:0003924	MF	GTPase activity	89	12	5.32	0.0066	C11
448	GO:1901069	BP	guanosine-containing compound catabolic ...	62	9	3.22	0.00448	C9
659	GO:1901069	BP	guanosine-containing compound catabolic ...	62	10	3.8	0.00413	C11
681	GO:1901068	BP	guanosine-containing compound metabolic ...	78	11	4.78	0.00766	C11
478	GO:0019001	MF	guanyl nucleotide binding	275	21	9.08	0.00033	C10
563	GO:0019001	MF	guanyl nucleotide binding	275	28	16.45	0.0042	C11
477	GO:0032561	MF	guanyl ribonucleotide binding	270	21	8.91	0.00026	C10
562	GO:0032561	MF	guanyl ribonucleotide binding	270	28	16.15	0.0032	C11
559	GO:0005085	MF	guanyl-nucleotide exchange factor activi...	21	6	1.26	0.0011	C11
67	GO:0031072	MF	heat shock protein binding	128	14	4.52	0.00017	C2
167	GO:0031072	MF	heat shock protein binding	128	22	9.33	0.00013	C4
689	GO:0004386	MF	helicase activity	162	27	9.21	4.3e-07	C12
757	GO:0046483	BP	heterocycle metabolic process	2216	201	126.88	4.6e-13	C12
690	GO:1901363	MF	heterocyclic compound binding	5809	395	330.18	2.4e-06	C12
101	GO:0019319	BP	hexose biosynthetic process	11	3	0.42	0.00709	C2
57	GO:0019320	BP	hexose catabolic process	76	9	3.44	0.0071	C1
330	GO:0019320	BP	hexose catabolic process	76	7	0.89	2.9e-05	C8
332	GO:0019318	BP	hexose metabolic process	105	8	1.23	3.1e-05	C8
33	GO:0042592	BP	homeostatic process	135	19	6.11	1e-05	C1
47	GO:0006818	BP	hydrogen transport	71	9	3.21	0.00453	C1
491	GO:0036442	MF	hydrogen-exporting ATPase activity	25	4	0.83	0.00856	C10
535	GO:0016817	MF	hydrolase activity, acting on acid anhyd...	633	73	37.86	4.4e-08	C11
708	GO:0016817	MF	hydrolase activity, acting on acid anhyd...	633	52	35.98	0.00476	C12
534	GO:0016818	MF	hydrolase activity, acting on acid anhyd...	622	73	37.21	2.1e-08	C11
706	GO:0016818	MF	hydrolase activity, acting on acid anhyd...	622	52	35.35	0.00335	C12
275	GO:0016798	MF	hydrolase activity, acting on glycosyl b...	473	12	4.47	0.00179	C7
383	GO:0016798	MF	hydrolase activity, acting on glycosyl b...	473	40	24.28	0.00135	C9
489	GO:0016799	MF	hydrolase activity, hydrolyzing N-glycos...	18	4	0.59	0.00249	C10
278	GO:0004553	MF	hydrolase activity, hydrolyzing O-glycos...	448	11	4.23	0.00354	C7
388	GO:0004553	MF	hydrolase activity, hydrolyzing O-glycos...	448	37	23	0.003	C9
482	GO:0016836	MF	hydro-lyase activity	37	6	1.22	0.00122	C10
574	GO:0005622	CC	intracellular	2596	271	206.68	2.6e-13	C11
716	GO:0005622	CC	intracellular	2596	320	217.47	< 1e-30	C12
568	GO:0043232	CC	intracellular non-membrane-bounded organ...	528	111	42.04	9.9e-25	C11
713	GO:0043232	CC	intracellular non-membrane-bounded organ...	528	150	44.23	< 1e-30	C12
572	GO:0043229	CC	intracellular organelle	1450	193	115.44	1.3e-18	C11
718	GO:0043229	CC	intracellular organelle	1450	226	121.47	< 1e-30	C12
591	GO:0044446	CC	intracellular organelle part	401	47	31.93	0.0036	C11
736	GO:0044446	CC	intracellular organelle part	401	51	33.59	0.00123	C12
578	GO:0044424	CC	intracellular part	1942	218	154.61	2.5e-12	C11
719	GO:0044424	CC	intracellular part	1942	267	162.68	2.3e-29	C12
420	GO:0006886	BP	intracellular protein transport	162	22	8.42	3.2e-05	C9
427	GO:0046907	BP	intracellular transport	190	23	9.88	0.00013	C9
12	GO:0016860	MF	intramolecular oxidoreductase activity	23	5	0.88	0.00151	C1
24	GO:0016861	MF	intramolecular oxidoreductase activity, ...	20	4	0.76	0.00623	C1
314	GO:0016866	MF	intramolecular transferase activity	36	3	0.34	0.00479	C8
280	GO:0016868	MF	intramolecular transferase activity, pho...	13	2	0.12	0.00646	C7
317	GO:0016868	MF	intramolecular transferase activity, pho...	13	2	0.12	0.00655	C8
106	GO:0043167	MF	ion binding	4730	213	156.17	4e-08	C3
566	GO:0043167	MF	ion binding	4730	316	282.94	0.0087	C11
6	GO:0005506	MF	iron ion binding	378	29	14.41	0.00029	C1
304	GO:0016853	MF	isomerase activity	146	9	1.39	1.1e-05	C8
45	GO:0008299	BP	isoprenoid biosynthetic process	33	6	1.49	0.00325	C1
298	GO:0008299	BP	isoprenoid biosynthetic process	33	3	0.35	0.00521	C7
44	GO:0006720	BP	isoprenoid metabolic process	33	6	1.49	0.00325	C1
297	GO:0006720	BP	isoprenoid metabolic process	33	3	0.35	0.00521	C7
109	GO:0016301	MF	kinase activity	1490	73	49.19	0.00038	C3
361	GO:0016301	MF	kinase activity	1490	116	76.49	2.7e-06	C9
733	GO:0015934	CC	large ribosomal subunit	14	7	1.17	5.6e-05	C12
61	GO:0016874	MF	ligase activity	288	28	10.18	1.3e-06	C2
81	GO:0016876	MF	ligase activity, forming aminoacyl-tRNA ...	61	7	2.16	0.00555	C2
697	GO:0016876	MF	ligase activity, forming aminoacyl-tRNA ...	61	12	3.47	0.00014	C12
64	GO:0016879	MF	ligase activity, forming carbon-nitrogen...	210	20	7.42	5.7e-05	C2
80	GO:0016875	MF	ligase activity, forming carbon-oxygen b...	61	7	2.16	0.00555	C2
696	GO:0016875	MF	ligase activity, forming carbon-oxygen b...	61	12	3.47	0.00014	C12
384	GO:0008289	MF	lipid binding	79	11	4.06	0.00226	C9
239	GO:0008610	BP	lipid biosynthetic process	170	6	1.67	0.00656	C5
515	GO:0008610	BP	lipid biosynthetic process	170	17	6.28	0.00018	C10
529	GO:0006629	BP	lipid metabolic process	462	28	17.07	0.00691	C10
76	GO:0016829	MF	lyase activity	223	17	7.88	0.00247	C2
279	GO:0016829	MF	lyase activity	223	7	2.11	0.00531	C7
573	GO:0032991	CC	macromolecular complex	994	139	79.14	6.8e-14	C11
723	GO:0032991	CC	macromolecular complex	994	170	83.27	2.3e-25	C12
611	GO:0065003	BP	macromolecular complex assembly	96	21	5.88	2.5e-07	C11
774	GO:0065003	BP	macromolecular complex assembly	96	21	5.5	8e-08	C12
617	GO:0043933	BP	macromolecular complex subunit organizat...	109	21	6.68	2.3e-06	C11
775	GO:0043933	BP	macromolecular complex subunit organizat...	109	22	6.24	1.8e-07	C12
602	GO:0009059	BP	macromolecule biosynthetic process	2062	190	126.32	4.3e-10	C11
740	GO:0009059	BP	macromolecule biosynthetic process	2062	239	118.06	< 1e-30	C12
436	GO:0043413	BP	macromolecule glycosylation	59	10	3.07	0.00083	C9
625	GO:0043413	BP	macromolecule glycosylation	59	14	3.61	9.3e-06	C11
444	GO:0033036	BP	macromolecule localization	254	24	13.2	0.00335	C9
604	GO:0043170	BP	macromolecule metabolic process	4677	361	286.51	1.6e-09	C11
742	GO:0043170	BP	macromolecule metabolic process	4677	407	267.78	1e-30	C12
165	GO:0043412	BP	macromolecule modification	1607	74	55.88	0.0059	C3
421	GO:0043412	BP	macromolecule modification	1607	118	83.52	3.8e-05	C9
65	GO:0000287	MF	magnesium ion binding	109	13	3.85	0.00012	C2
253	GO:0000287	MF	magnesium ion binding	109	4	0.74	0.0065	C6
305	GO:0016615	MF	malate dehydrogenase activity	13	3	0.12	0.00023	C8
340	GO:0006108	BP	malate metabolic process	13	3	0.15	0.00042	C8
29	GO:0016020	CC	membrane	2087	102	83.08	0.0026	C1
153	GO:0016020	CC	membrane	2087	94	77.14	0.0051	C3
176	GO:0016020	CC	membrane	2087	170	141.96	0.0006	C4
216	GO:0016020	CC	membrane	2087	21	13.24	0.0031	C5
404	GO:0030117	CC	membrane coat	51	9	2.59	0.0009	C9
151	GO:0044425	CC	membrane part	1078	58	39.85	0.00084	C3
400	GO:0031988	CC	membrane-bounded vesicle	29	7	1.47	0.00047	C9
[truncated: 421 more rows]

## Sheet: TableS4
Table S4 Summary of 2881 DE genes identified between shade and control merged leaves (L6-L9).
[truncated: 2,882 more rows]

[truncated: 2 more sheets: TableS5, TableS6]
